# Supplementary material for: Oncologist phenotypes and associations with response to a machine learning-based intervention to increase advance care planning: Secondary analysis of a randomized clinical trial
Source: PLoS One. 2022 May 27;17(5):e0267012. doi: 10.1371/journal.pone.0267012 (PMC9140236; doi:10.1371/journal.pone.0267012)
Supplement: S1 File — (CSV) [file pone.0267012.s006.csv]

PROVIDER_KEY	sic_rate_pre	sic_rate_post	PROV_ID	SICP_SITE_TEAM	Gender	DaysinClinicPerWeek	PercentageNewPtsPerWeek	count_pt	daterange	avgc_pt_week	avgc_enc_day	count	year.practice	enroll_rate	ipdeath_rate	chemo_rate	SICP_NUDGE_ACTIVE_DATE
A	0	0.181818182	14332	Breast	Male	4	0.0639	549	79	48.64556962	12.70212766	3.916666667	33.49196553	66.66666667	7.142857143	21.42857143	9/5/19
B	0.919842313	3.015075377	12443	GU	Male	3	0.2205	423	105	28.2	8.413043478	2.875	27.48499756	64.70588235	17.39130435	4.347826087	10/3/19
C	0.56980057	1.376146789	14100	Myeloma	Male	3	0.1164	482	107	31.53271028	12.81818182	3.4375	31.47960388	46.15384615	30	15	10/3/19
D	0.487804878	0	17021340	Myeloma	Male	2	0.2287	272	105	18.13333333	6.625	3	7.427090826	0	40	0	10/3/19
E	1.123595506	2.580645161	66255	Myeloma	Male	2	0.1579	383	107	25.05607477	10.01851852	3.375	14.42791904	8.333333333	31.57894737	10.52631579	10/3/19
F	0.378071834	1.204819277	R01040	Breast	Female	3	0.2107	364	79	32.25316456	11.45714286	2.916666667	6.255266627	71.42857143	20	10	9/5/19
G	0	0.793650794	RF9330	GU	Female	2	0.1305	322	105	21.46666667	11.19354839	1.9375	13.17121973	87.5	0	0	10/3/19
H	0.689655172	7.167235495	R08438	Thoracic	Male	2	0.206	299	77	27.18181818	9.318181818	1.833333333	7.427090826	86.66666667	13.04347826	4.347826087	9/5/19
I	1.379310345	4.161248375	RF9676	General Onc	Male	5	0.1546	479	51	65.74509804	13.05555556	4.5	5.433894525	69.23076923	16.66666667	5.555555556	8/8/19
J	1.442307692	2.77324633	17128532	General Onc	Female	5	0.2461	345	50	48.3	10.91666667	4.5	32.92521878	90.90909091	6.666666667	13.33333333	8/8/19
K	1.477832512	2.432432432	R05356	General Onc	Male	5	0.2097	448	51	61.49019608	14.38888889	4.5	36.97458325	63.88888889	16.66666667	2.380952381	8/8/19
L	3.856041131	10.63829787	R08064	Myeloma	Male	3	0.2397	274	107	17.92523364	8.351851852	3.375	2.427672631	71.42857143	18.18181818	0	10/3/19
M	0.771208226	7.067669173	17008092	General Onc	Male	5	0.2092	366	51	50.23529412	11.48571429	4.375	8.423688976	76.92307692	13.63636364	9.090909091	8/8/19
N	1.846965699	3.071672355	RF12959	Thoracic	Male	3	0.1934	321	78	28.80769231	11.12903226	2.583333333	12.65923112	56	18.42105263	7.894736842	9/5/19
O	4.851752022	14.39114391	R06829	Thoracic	Male	3	0.1931	237	77	21.54545455	8.709677419	2.583333333	10.17594946	95.65217391	10.71428571	7.142857143	9/5/19
P	1.657458564	2.5	R02913	GU	Male	2	0.2298	346	106	22.8490566	9.166666667	3	4.426344746	61.53846154	15.78947368	15.78947368	10/3/19
Q	1.136363636	0.980392157	R08439	Myeloma	Male	2	0.1443	206	106	13.60377358	6.644444444	2.8125	6.427754768	50	27.27272727	0	10/3/19
R	0	1.627486438	17128550	General Onc	Male	5	0.1118	471	51	64.64705882	12.26470588	4.25	5.428418711	56.25	10.52631579	0	8/8/19
S	0	1.6	R01889	Breast	Female	2	0.1375	243	77	22.09090909	10.38461538	2.166666667	8.426426883	25	0	20	9/5/19
T	3.481012658	21.2962963	17001217	Thoracic	Female	2	0.2094	208	79	18.43037975	9.130434783	1.916666667	9.258750614	100	6.666666667	0	9/5/19
U	0.363636364	1.813471503	R02141	Neuro	Female	3	0.132	255	49	36.42857143	14.05	2.5	11.27932598	76.92307692	5	2.5	8/8/19
V	1.123595506	5.365853659	R49557	Breast	Female	4	0.2777	192	77	17.45454545	6.923076923	3.25	3.344871478	66.66666667	22.22222222	11.11111111	9/5/19
W	2.358490566	3.50877193	R09062	Melanoma	Female	2	0.2168	139	49	19.85714286	11.57142857	1.75	9.28065387	66.66666667	11.11111111	0	8/8/19
X	1.442307692	2.454780362	R00351	Lymphoma	Female	3	0.1752	173	23	52.65217391	11.86666667	3.75	19.31782096	33.33333333	0	0	7/11/19
Y	0	0.479616307	17128564	General Onc	Female	4	0.2056	288	43	46.88372093	12.79166667	3.428571429	5.433894525	90.90909091	0	0	8/8/19
Z	0	2.173913043	R01890	GU	Male	1	0.2516	100	105	6.666666667	9.882352941	1.0625	8.426426883	50	7.692307692	0	10/3/19
AA	4.891304348	5.970149254	17663414	Thoracic	Female	3	0.3871	138	79	12.2278481	4.285714286	2.916666667	2.386604026	70	5.555555556	5.555555556	9/5/19
AB	1.948051948	6.882591093	13847	Melanoma	Female	2	0.3389	199	49	28.42857143	15.53846154	1.625	31.1346276	75	5.263157895	0	8/8/19
AC	0.699300699	13.54330709	17102607	GI	Male	4	0.2075	125	22	39.77272727	10.25	3	3.594021016	76.92307692	17.64705882	11.76470588	7/11/19
AD	2.941176471	3.466204506	R00362	GI	Female	3	0.1917	106	23	32.26086957	7.769230769	3.25	13.92414415	69.23076923	6.25	0	7/11/19
AE	0	0.18115942	6421	Lymphoma	Male	3	0.1164	83	23	25.26086957	7.909090909	2.75	11.50931017	25	25	0	7/11/19
AF	1.652892562	6.572769953	R08778	Neuro	Male	2	0.2282	92	46	14	8	1.857142857	3.427008689	100	7.142857143	0	8/8/19
AG	2.830188679	4.347826087	17104932	Breast	Female	2	0.2408	117	78	10.5	5.653846154	2.166666667	5.258668476	50	10	0	9/5/19
AH	0	1.793721973	R01034	Lymphoma	Male	3	0.1522	98	23	29.82608696	7.142857143	3.5	6.427754768	0	40	20	7/11/19
AI	3.370786517	6.293706294	R09289	GI	Male	2	0.2524	67	21	22.33333333	9.166666667	1.5	2.923233799	90	6.666666667	0	7/11/19
AJ	2.298850575	6.388888889	17084189	GI	Male	2	0.2263	85	22	27.04545455	8	2.5	5.428418711	69.23076923	15.78947368	10.52631579	7/11/19
AK	5	5.245901639	R16787	GI	Female	2	0.2222	91	22	28.95454545	11	2	5.261406383	62.5	27.77777778	5.555555556	7/11/19
AL	2.5	3.812316716	R53192	Lymphoma	Male	3	0.2956	80	22	25.45454545	8.777777778	2.25	2.367438677	80	25	12.5	7/11/19
AM	0	4.507042254	R62047	GI	Female	2	0.258	60	23	18.26086957	9.333333333	1.5	2.427672631	50	18.18181818	18.18181818	7/11/19
AN	0	0.568181818	17581376	Lymphoma	Male	3	0.3616	46	13	24.76923077	6.333333333	2	2.060793092				7/11/19
AO	12	46.78899083	RF25111	GI	Male	1		31	14	15.5	8.333333333	1	21	66.66666667	0	0	7/11/19
AP	0	0	R16354	Breast	Male	1	0.5179	9	70	0.9	1.833333333	0.545454545	5.261406383				9/5/19
