# Supplementary material for: Oncologist phenotypes and associations with response to a machine learning-based intervention to increase advance care planning: Secondary analysis of a randomized clinical trial
Source: PLoS One. 2022 May 27;17(5):e0267012. doi: 10.1371/journal.pone.0267012 (PMC9140236; doi:10.1371/journal.pone.0267012)
Supplement: S2 File — (CSV) [file pone.0267012.s007.csv]

PAT_ID	sic_overall	wedge	PROVIDER_KEY	oncologist_assignment4	intervention1	SEX_C	mean_age	age_cat	race_cat	insurance_cat	marital_cat	mean_prediction_score_n	CCI	Date_Trained	training_to_trial	InpatientDeath	IcuLast30Days	PennHospiceEligible	PennHospiceEnrolled	PennHospiceLengthOfStay	ChemoLast14Days	ImmunoLast14Days	RadiationLast30Days	RadiationMoreThan5Fractions	high_risk_point1_yn	PROV_ID	SICP_NUDGE_ACTIVE_DATE
5272	0	10/7/19 – 11/3/19	J	F	POST	Female	67.26625599	65+	Black	Commercial	Other	0.015626	4	11/14/17	19										0	17128532	8/8/19
31559	0	10/7/19 – 11/3/19	Z	E	POST	Female	85.31143053	65+	Black	Medicare	Other	0.047162	10	11/30/17	19										0	R01890	10/3/19
40386	0	6/17/19 – 7/14/19	Y	F	PRE	Male	76.19438741	65+	White	Medicare	Married	0.645064	10	11/6/17	20	0	1	1	1	2	0	0	0	0	1	17128564	8/8/19
40386	0	7/15/19 – 8/11/19	Y	F	PRE	Male	76.27104723	65+	White	Medicare	Married	0.6145265	10	11/6/17	20	0	1	1	1	2	0	0	0	0	1	17128564	8/8/19
40386	0	8/12/19 – 9/8/19	Y	F	POST	Male	76.34907598	65+	White	Medicare	Married	0.6853565	10	11/6/17	20	0	1	1	1	2	0	0	0	0	1	17128564	8/8/19
55426	0	6/17/19 – 7/14/19	B	E	PRE	Male	71.58384668	65+	White	Medicare	Married	0.042168	2	11/30/17	19										0	12443	10/3/19
55426	0	9/9/19 – 10/6/19	B	E	PRE	Male	71.80287474	65+	White	Medicare	Married	0.042168	2	11/30/17	19										0	12443	10/3/19
62430	0	7/15/19 – 8/11/19	AD	A	POST	Male	65.88911704	65+	White	Medicare	Married	0.080714	8	10/12/17	20										0	R00362	7/11/19
65110	0	7/15/19 – 8/11/19	G	E	PRE	Male	70.71594798	65+	Black	Medicare	Single	0.014301	3	4/3/18	15										0	RF9330	10/3/19
77818	0	7/15/19 – 8/11/19	P	E	PRE	Male	73.99315537	65+	Black	Medicare	Other	0.01542	6	11/30/17	19										0	R02913	10/3/19
115402	1	6/17/19 – 7/14/19	T	B	PRE	Female	66.87200548	65+	Black	Commercial	Single	0.722145	8	1/31/18	17	0	0	1	1	10	0	0	0	0	1	17001217	9/5/19
164863	0	10/7/19 – 11/3/19	J	F	POST	Female	70.11635866	65+	Black	Commercial	Single	0.018196	2	11/14/17	19										0	17128532	8/8/19
165936	0	7/15/19 – 8/11/19	J	F	PRE	Female	90.03148528	65+	Black	Medicare	Married	0.057926	3	11/14/17	19										0	17128532	8/8/19
171470	0	6/17/19 – 7/14/19	AM	A	PRE	Female	65.45106092	65+	Black	Medicare	Single	0.653611	13	11/16/18	7										1	R62047	7/11/19
171470	0	7/15/19 – 8/11/19	AM	A	POST	Female	65.53319644	65+	Black	Medicare	Single	0.653611	13	11/16/18	7										1	R62047	7/11/19
171470	0	8/12/19 – 9/8/19	AM	A	POST	Female	65.60438056	65+	Black	Medicare	Single	0.653611	13	11/16/18	7										1	R62047	7/11/19
171470	0	9/9/19 – 10/6/19	AM	A	POST	Female	65.66735113	65+	Black	Medicare	Single	0.653611	13	11/16/18	7										1	R62047	7/11/19
171470	0	10/7/19 – 11/3/19	AM	A	POST	Female	65.77002053	65+	Black	Medicare	Single	0.653611	13	11/16/18	7										1	R62047	7/11/19
176131	0	6/17/19 – 7/14/19	N	B	PRE	Male	66.02874743	65+	White	Medicare	Married	0.096043	8	3/14/18	15										0	RF12959	9/5/19
176131	0	7/15/19 – 8/11/19	N	B	PRE	Male	66.11498973	65+	White	Medicare	Married	0.096043	8	3/14/18	15										0	RF12959	9/5/19
176131	0	8/12/19 – 9/8/19	N	B	PRE	Male	66.20123203	65+	White	Medicare	Married	0.096043	8	3/14/18	15										0	RF12959	9/5/19
176131	0	9/9/19 – 10/6/19	N	B	POST	Male	66.2587269	65+	White	Medicare	Married	0.096043	8	3/14/18	15										0	RF12959	9/5/19
176131	0	10/7/19 – 11/3/19	N	B	POST	Male	66.3449692	65+	White	Medicare	Married	0.096043	8	3/14/18	15										0	RF12959	9/5/19
234492	0	6/17/19 – 7/14/19	B	E	PRE	Male	66.44490075	65+	Black	Medicare	Other	0.204887	5	11/30/17	19										1	12443	10/3/19
234492	0	10/7/19 – 11/3/19	B	E	POST	Male	66.68309377	65+	Black	Medicare	Other	0.204887	5	11/30/17	19										1	12443	10/3/19
237040	0	8/12/19 – 9/8/19	AJ	A	POST	Female	66.64750171	65+	Other	Medicare	Other	0.015933	7	3/14/18	15										0	17084189	7/11/19
237339	0	6/17/19 – 7/14/19	E	D	PRE	Female	86.0807666	65+	Black	Medicare	Other	0.185263	10	5/22/18	13	1	0	1	0		0	0	0	0	1	66255	10/3/19
237339	0	8/12/19 – 9/8/19	E	D	PRE	Female	86.17659138	65+	Black	Medicare	Other	0.170644	10	5/22/18	13	1	0	1	0		0	0	0	0	1	66255	10/3/19
237339	0	9/9/19 – 10/6/19	E	D	PRE	Female	86.2642026	65+	Black	Medicare	Other	0.185263	10	5/22/18	13	1	0	1	0		0	0	0	0	1	66255	10/3/19
237339	0	10/7/19 – 11/3/19	E	D	POST	Female	86.37645448	65+	Black	Medicare	Other	0.185263	10	5/22/18	13	1	0	1	0		0	0	0	0	1	66255	10/3/19
281337	0	7/15/19 – 8/11/19	AL	H	POST	Female	71.66872006	65+	Black	Medicare	Single	0.017088	9	1/1/19	6										0	R53192	7/11/19
281337	0	10/7/19 – 11/3/19	AL	H	POST	Female	71.93702943	65+	Black	Medicare	Single	0.017088	9	1/1/19	6										0	R53192	7/11/19
313379	0	8/12/19 – 9/8/19	S	G	PRE	Female	67.17864476	65+	Black	Medicare	Other	0.021807	9	3/14/18	15										0	R01889	9/5/19
329623	0	8/12/19 – 9/8/19	A	G	PRE	Female	94.11362081	65+	White	Medicare	Other	0.035653	2	4/9/18	14										0	14332	9/5/19
334110	1	6/17/19 – 7/14/19	X	H	PRE	Female	87.6659822	65+	White	Medicare	Married	0.39492	5	5/8/18	14	0	0	1	1	7	0	0	0	0	1	R00351	7/11/19
337220	0	6/17/19 – 7/14/19	G	E	PRE	Male	65.08418891	65+	White	Medicare	Married	0.015315	9	4/3/18	15										0	RF9330	10/3/19
337220	0	10/7/19 – 11/3/19	G	E	POST	Male	65.41820671	65+	White	Medicare	Married	0.015315	9	4/3/18	15										0	RF9330	10/3/19
344887	0	7/15/19 – 8/11/19	R	F	PRE	Female	70.72142368	65+	Black	Medicare	Other	0.014584	3	11/3/17	20										0	17128550	8/8/19
386441	0	10/7/19 – 11/3/19	A	G	POST	Female	83.41409993	65+	White	Medicare	Married	0.020766	3	4/9/18	14										0	14332	9/5/19
435024	0	6/17/19 – 7/14/19	W	C	PRE	Male	75.3744011	65+	White	Medicare	Other	0.062366	2	1/10/18	17										0	R09062	8/8/19
435024	0	10/7/19 – 11/3/19	W	C	POST	Male	75.64681725	65+	White	Medicare	Other	0.062366	8	1/10/18	17										0	R09062	8/8/19
500066	0	6/17/19 – 7/14/19	AE	H	PRE	Female	69.56605065	65+	White	Medicare	Married	0.066122	2	5/8/18	14										0	6421	7/11/19
500066	0	7/15/19 – 8/11/19	AE	H	POST	Female	69.66187543	65+	White	Medicare	Married	0.066122	2	5/8/18	14										0	6421	7/11/19
500066	0	8/12/19 – 9/8/19	AE	H	POST	Female	69.69746749	65+	White	Medicare	Married	0.085091	2	5/8/18	14										0	6421	7/11/19
500066	0	9/9/19 – 10/6/19	AE	H	POST	Female	69.77686516	65+	White	Medicare	Married	0.066122	2	5/8/18	14										0	6421	7/11/19
500066	0	10/7/19 – 11/3/19	AE	H	POST	Female	69.88090349	65+	White	Medicare	Married	0.0756065	2	5/8/18	14										0	6421	7/11/19
512715	0	10/7/19 – 11/3/19	A	G	POST	Female	64.76659822	51-64	Black	Commercial	Other	0.013803	4	4/9/18	14										0	14332	9/5/19
567677	0	10/7/19 – 11/3/19	L	D	POST	Male	77.62628337	65+	Other	Commercial	Single	0.020441	5	4/3/18	15										0	R08064	10/3/19
575290	0	8/12/19 – 9/8/19	F	G	PRE	Female	80.90622861	65+	Black	Medicare	Other	0.070543	10	11/30/17	19										0	R01040	9/5/19
592212	0	8/12/19 – 9/8/19	R	F	POST	Female	95.81382615	65+	Black	Medicare	Other	0.040155	5	11/3/17	20										0	17128550	8/8/19
629774	0	8/12/19 – 9/8/19	K	F	POST	Female	81.75496236	65+	Black	Medicare	Single	0.017729	2	11/14/17	19										0	R05356	8/8/19
630897	0	7/15/19 – 8/11/19	H	B	PRE	Male	64.1615332	51-64	White	Commercial	Married	0.091915	3	1/10/18	17										0	R08438	9/5/19
630897	0	8/12/19 – 9/8/19	H	B	PRE	Male	64.2422998	51-64	White	Commercial	Married	0.091915	3	1/10/18	17										0	R08438	9/5/19
630897	0	10/7/19 – 11/3/19	H	B	POST	Male	64.36687201	51-64	White	Commercial	Married	0.091915	3	1/10/18	17										0	R08438	9/5/19
662676	0	8/12/19 – 9/8/19	M	F	POST	Male	67.56741958	65+	Black	Medicare	Married	0.019064	2	11/3/17	20										0	17008092	8/8/19
676007	0	7/15/19 – 8/11/19	AH	H	POST	Male	80.73374401	65+	White	Medicare	Married	0.117113	8	3/5/18	16										1	R01034	7/11/19
676007	0	9/9/19 – 10/6/19	AH	H	POST	Male	80.89801506	65+	White	Medicare	Married	0.117113	8	3/5/18	16										1	R01034	7/11/19
698688	0	6/17/19 – 7/14/19	K	F	PRE	Female	93.93566051	65+	White	Medicare	Other	0.155999	2	11/14/17	19	0	0	1	1	123	0	0	0	0	1	R05356	8/8/19
698688	1	8/12/19 – 9/8/19	K	F	POST	Female	94.09993155	65+	White	Medicare	Other	0.155999	8	11/14/17	19	0	0	1	1	123	0	0	0	0	1	R05356	8/8/19
723577	0	9/9/19 – 10/6/19	AB	C	POST	Female	83.6440794	65+	White	Medicare	Married	0.044886	8	3/14/18	15										0	13847	8/8/19
736553	0	6/17/19 – 7/14/19	Z	E	PRE	Male	66.01779603	65+	Black	Medicare	Married	0.074889	9	11/30/17	19										0	R01890	10/3/19
736553	0	7/15/19 – 8/11/19	Z	E	PRE	Male	66.11362081	65+	Black	Medicare	Married	0.072797	9	11/30/17	19										0	R01890	10/3/19
736553	0	8/12/19 – 9/8/19	Z	E	PRE	Male	66.17111567	65+	Black	Medicare	Married	0.070705	9	11/30/17	19										0	R01890	10/3/19
736553	0	9/9/19 – 10/6/19	Z	E	PRE	Male	66.2477755	65+	Black	Medicare	Married	0.074889	9	11/30/17	19										0	R01890	10/3/19
736553	0	10/7/19 – 11/3/19	Z	E	POST	Male	66.34360027	65+	Black	Medicare	Married	0.074889	9	11/30/17	19										0	R01890	10/3/19
745901	0	6/17/19 – 7/14/19	P	E	PRE	Male	66.50787132	65+	Black	Medicare	Single	0.018633	9	11/30/17	19										0	R02913	10/3/19
745901	0	9/9/19 – 10/6/19	P	E	PRE	Male	66.75701574	65+	Black	Medicare	Single	0.014638	9	11/30/17	19										0	R02913	10/3/19
773887	0	6/17/19 – 7/14/19	F	G	PRE	Female	63.39219713	51-64	Black	Medicaid	Married	0.013363	2	11/30/17	19										0	R01040	9/5/19
795237	0	8/12/19 – 9/8/19	K	F	POST	Male	64.13415469	51-64	Black	Medicaid	Married	0.016398	2	11/14/17	19										0	R05356	8/8/19
797506	0	10/7/19 – 11/3/19	K	F	POST	Male	92.3449692	65+	White	Medicare	Married	0.117062	5	11/14/17	19	0	0	1	0		0	0	0	0	1	R05356	8/8/19
833103	0	7/15/19 – 8/11/19	AD	A	POST	Male	86.60643395	65+	White	Medicare	Married	0.071131	6	10/12/17	20										0	R00362	7/11/19
836536	0	8/12/19 – 9/8/19	S	G	PRE	Female	81.54140999	65+	Black	Medicare	Single	0.024098	3	3/14/18	15										0	R01889	9/5/19
836536	0	10/7/19 – 11/3/19	S	G	POST	Female	81.68104038	65+	Black	Medicare	Single	0.024098	3	3/14/18	15										0	R01889	9/5/19
850479	0	6/17/19 – 7/14/19	A	G	PRE	Female	85.0513347	65+	Black	Medicaid	Single	0.333078	8	4/9/18	14	0	0	1	1	38	0	0	0	0	1	14332	9/5/19
850479	0	7/15/19 – 8/11/19	A	G	PRE	Female	85.16084873	65+	Black	Medicaid	Single	0.661358	8	4/9/18	14	0	0	1	1	38	0	0	0	0	1	14332	9/5/19
850479	0	8/12/19 – 9/8/19	A	G	PRE	Female	85.25393566	65+	Black	Medicaid	Single	0.661358	8	4/9/18	14	0	0	1	1	38	0	0	0	0	1	14332	9/5/19
852798	0	9/9/19 – 10/6/19	AG	G	POST	Female	83.10198494	65+	Black	Medicare	Other	0.020668	2	11/30/17	19										0	17104932	9/5/19
874388	0	9/9/19 – 10/6/19	M	F	POST	Male	63.26351814	51-64	Black	Medicaid	Married		11	11/3/17	20										0	17008092	8/8/19
912261	0	8/12/19 – 9/8/19	X	H	POST	Male	70.7926078	65+	White	Medicare	Married	0.024061	3	5/8/18	14										0	R00351	7/11/19
919753	0	6/17/19 – 7/14/19	G	E	PRE	Male	62.89938398	51-64	Black	Medicaid	Single	0.013907	2	4/3/18	15										0	RF9330	10/3/19
919761	1	8/12/19 – 9/8/19	AO	A	POST	Male	63.01437372	51-64	Black	Medicaid	Single	0.024843	9	1/31/18	17										0	RF25111	7/11/19
936013	0	6/17/19 – 7/14/19	O	B	PRE	Female	82.91581109	65+	White	Medicare	Other	0.023468	3	10/18/17	20										0	R06829	9/5/19
936013	0	10/7/19 – 11/3/19	O	B	POST	Female	83.18412047	65+	White	Medicare	Other	0.023468	3	10/18/17	20										0	R06829	9/5/19
944132	0	6/17/19 – 7/14/19	S	G	PRE	Female	63.97809719	51-64	Black	Commercial	Other	0.013712	4	3/14/18	15										0	R01889	9/5/19
950956	0	6/17/19 – 7/14/19	J	F	PRE	Female	62.72416153	51-64	Black	Medicare	Single	0.013363	3	11/14/17	19										0	17128532	8/8/19
956789	0	7/15/19 – 8/11/19	T	B	PRE	Female	62.84462697	51-64	White	Commercial	Other	0.021113	2	1/31/18	17										0	17001217	9/5/19
956789	0	10/7/19 – 11/3/19	T	B	POST	Female	63.09377139	51-64	White	Commercial	Other	0.021113	2	1/31/18	17										0	17001217	9/5/19
991398	0	6/17/19 – 7/14/19	V	G	PRE	Female	83.33744011	65+	Black	Medicare	Married	0.101421	9	4/9/18	14										1	R49557	9/5/19
991398	1	9/9/19 – 10/6/19	V	G	POST	Female	83.50992471	65+	Black	Medicare	Married	0.101421	9	4/9/18	14										1	R49557	9/5/19
992966	0	7/15/19 – 8/11/19	K	F	PRE	Male	89.70568104	65+	White	Medicare	Other	0.032981	2	11/14/17	19										0	R05356	8/8/19
992966	0	10/7/19 – 11/3/19	K	F	POST	Male	89.96303901	65+	White	Medicare	Other	0.034636	2	11/14/17	19										0	R05356	8/8/19
998518	0	10/7/19 – 11/3/19	AN	H	POST	Female	85.67282683	65+	White	Medicare	Other	0.04594	3	1/1/19	6										0	17581376	7/11/19
1020148	0	7/15/19 – 8/11/19	W	C	PRE	Male	74.64202601	65+	White	Commercial	Married	0.017618	1	1/10/18	17										0	R09062	8/8/19
1021112	0	9/9/19 – 10/6/19	F	G	POST	Female	68.77754962	65+	Black	Medicare	Other	0.014613	3	11/30/17	19										0	R01040	9/5/19
1023381	0	6/17/19 – 7/14/19	T	B	PRE	Male	63.10061602	51-64	White	Commercial	Married	0.447645	10	1/31/18	17										1	17001217	9/5/19
1023381	0	8/12/19 – 9/8/19	T	B	PRE	Male	63.21971253	51-64	White	Commercial	Married	0.685451	11	1/31/18	17										1	17001217	9/5/19
1023381	0	10/7/19 – 11/3/19	T	B	POST	Male	63.39767283	51-64	White	Commercial	Married	0.685451	12	1/31/18	17										1	17001217	9/5/19
1028208	0	9/9/19 – 10/6/19	Y	F	POST	Female	62.66392882	51-64	Black	Medicaid	Married	0.013363	0	11/6/17	20										0	17128564	8/8/19
1038074	0	7/15/19 – 8/11/19	A	G	PRE	Female	71.79192334	65+	White	Commercial	Married	0.051973	8	4/9/18	14										0	14332	9/5/19
1038074	0	8/12/19 – 9/8/19	A	G	PRE	Female	71.88774812	65+	White	Commercial	Married	0.051973	8	4/9/18	14										0	14332	9/5/19
1038074	0	9/9/19 – 10/6/19	A	G	POST	Female	71.96167009	65+	White	Commercial	Married	0.0536	8	4/9/18	14										0	14332	9/5/19
1038074	0	10/7/19 – 11/3/19	A	G	POST	Female	72.05475702	65+	White	Commercial	Married	0.051973	8	4/9/18	14										0	14332	9/5/19
1039585	0	7/15/19 – 8/11/19	F	G	PRE	Female	83.43874059	65+	Black	Medicare	Other	0.116214	7	11/30/17	19										1	R01040	9/5/19
1042019	0	8/12/19 – 9/8/19	I	F	POST	Male	84.75564682	65+	Black	Medicare	Married	0.058691	2	11/29/17	19										0	RF9676	8/8/19
1042019	0	9/9/19 – 10/6/19	I	F	POST	Male	84.8843258	65+	Black	Medicare	Married	0.059815	2	11/29/17	19										0	RF9676	8/8/19
1097237	0	6/17/19 – 7/14/19	S	G	PRE	Female	72.57768652	65+	Black	Medicare	Other	0.114952	9	3/14/18	15										1	R01889	9/5/19
1097237	0	7/15/19 – 8/11/19	S	G	PRE	Female	72.67077344	65+	Black	Medicare	Other	0.118497	9	3/14/18	15										1	R01889	9/5/19
1097237	0	8/12/19 – 9/8/19	S	G	PRE	Female	72.75017112	65+	Black	Medicare	Other	0.125706	9	3/14/18	15										1	R01889	9/5/19
1097237	0	9/9/19 – 10/6/19	S	G	POST	Female	72.80766598	65+	Black	Medicare	Other	0.114952	9	3/14/18	15										1	R01889	9/5/19
1097237	0	10/7/19 – 11/3/19	S	G	POST	Female	72.89390828	65+	Black	Medicare	Other	0.114952	9	3/14/18	15										1	R01889	9/5/19
1124981	0	10/7/19 – 11/3/19	F	G	POST	Female	62.25051335	51-64	Black	Medicare	Single	0.026632	5	11/30/17	19										0	R01040	9/5/19
1127059	0	8/12/19 – 9/8/19	AO	A	POST	Female	74.86926763	65+	Black	Medicare	Other	0.022339	6	1/31/18	17										0	RF25111	7/11/19
1138668	0	9/9/19 – 10/6/19	R	F	POST	Female	84.67624914	65+	White	Medicare	Married	0.020766	2	11/3/17	20										0	17128550	8/8/19
1143312	0	6/17/19 – 7/14/19	K	F	PRE	Male	92.1724846	65+	White	Medicare	Other	0.101878	4	11/14/17	19										1	R05356	8/8/19
1143312	0	8/12/19 – 9/8/19	K	F	POST	Male	92.30663929	65+	White	Medicare	Other	0.101878	4	11/14/17	19										1	R05356	8/8/19
1143312	0	10/7/19 – 11/3/19	K	F	POST	Male	92.45995893	65+	White	Medicare	Other	0.063407	4	11/14/17	19										0	R05356	8/8/19
1145440	0	6/17/19 – 7/14/19	E	D	PRE	Female	61.93566051	51-64	Black	Commercial	Other	0.013615	0	5/22/18	13										0	66255	10/3/19
1179308	0	6/17/19 – 7/14/19	K	F	PRE	Male	75.76728268	65+	White	Medicare	Married	0.015966	2	11/14/17	19										0	R05356	8/8/19
1199637	0	7/15/19 – 8/11/19	K	F	PRE	Female	87.8220397	65+	White	Commercial	Married	0.04667	4	11/14/17	19										0	R05356	8/8/19
1199637	0	9/9/19 – 10/6/19	K	F	POST	Female	87.9835729	65+	White	Commercial	Married	0.04667	4	11/14/17	19										0	R05356	8/8/19
1202043	0	8/12/19 – 9/8/19	X	H	POST	Female	77.63723477	65+	Black	Medicare	Other	0.017729	3	5/8/18	14										0	R00351	7/11/19
1282342	0	6/17/19 – 7/14/19	E	D	PRE	Male	67.44147844	65+	White	Commercial	Single	0.016024	3	5/22/18	13										0	66255	10/3/19
1294974	0	7/15/19 – 8/11/19	C	D	PRE	Female	81.61259411	65+	White	Medicare	Married	0.074057	2	5/22/18	13										0	14100	10/3/19
1294974	0	10/7/19 – 11/3/19	C	D	POST	Female	81.79603012	65+	White	Medicare	Married	0.074057	2	5/22/18	13										0	14100	10/3/19
1351881	0	7/15/19 – 8/11/19	M	F	PRE	Male	60.97193703	51-64	Black	Medicaid	Single	0.015479	2	11/3/17	20										0	17008092	8/8/19
1369073	0	7/15/19 – 8/11/19	N	B	PRE	Female	60.94455852	51-64	White	Commercial	Married	0.037619	4	3/14/18	15										0	RF12959	9/5/19
1369073	0	10/7/19 – 11/3/19	N	B	POST	Female	61.16906229	51-64	White	Commercial	Married	0.037619	4	3/14/18	15										0	RF12959	9/5/19
1369560	0	10/7/19 – 11/3/19	A	G	POST	Female	81.68377823	65+	White	Medicare	Other	0.017729	2	4/9/18	14										0	14332	9/5/19
1377241	0	7/15/19 – 8/11/19	F	G	PRE	Female	90.16563997	65+	Black	Commercial	Other	0.262784	9	11/30/17	19	1	0	1	0		0	0	0	0	1	R01040	9/5/19
1377241	0	8/12/19 – 9/8/19	F	G	PRE	Female	90.2422998	65+	Black	Commercial	Other	0.272182	9	11/30/17	19	1	0	1	0		0	0	0	0	1	R01040	9/5/19
1377241	0	9/9/19 – 10/6/19	F	G	POST	Female	90.32991102	65+	Black	Commercial	Other	0.272182	9	11/30/17	19	1	0	1	0		0	0	0	0	1	R01040	9/5/19
1377241	0	10/7/19 – 11/3/19	F	G	POST	Female	90.42847365	65+	Black	Commercial	Other	0.272182	9	11/30/17	19	1	0	1	0		0	0	0	0	1	R01040	9/5/19
1378108	0	6/17/19 – 7/14/19	Z	E	PRE	Male	65.66187543	65+	White	Medicare	Single	0.314421	8	11/30/17	19										1	R01890	10/3/19
1378108	0	7/15/19 – 8/11/19	Z	E	PRE	Male	65.74811773	65+	White	Medicare	Single	0.314421	8	11/30/17	19										1	R01890	10/3/19
1378108	0	8/12/19 – 9/8/19	Z	E	PRE	Male	65.83436003	65+	White	Medicare	Single	0.314421	8	11/30/17	19										1	R01890	10/3/19
1378108	0	9/9/19 – 10/6/19	Z	E	PRE	Male	65.90417522	65+	White	Medicare	Single	0.237004	8	11/30/17	19										1	R01890	10/3/19
1378108	0	10/7/19 – 11/3/19	Z	E	POST	Male	65.97490303	65+	White	Medicare	Single	0.237004	8	11/30/17	19										1	R01890	10/3/19
1379882	0	10/7/19 – 11/3/19	G	E	POST	Male	85.24024641	65+	Black	Commercial	Other	0.037283	3	4/3/18	15										0	RF9330	10/3/19
1394154	0	7/15/19 – 8/11/19	B	E	PRE	Male	72.22724162	65+	Black	Medicare	Married	0.1923975	10	11/30/17	19										1	12443	10/3/19
1394154	0	9/9/19 – 10/6/19	B	E	PRE	Male	72.39425051	65+	Black	Medicare	Married	0.231395	10	11/30/17	19										1	12443	10/3/19
1394154	0	10/7/19 – 11/3/19	B	E	POST	Male	72.46543463	65+	Black	Medicare	Married	0.258189	10	11/30/17	19										1	12443	10/3/19
1420934	0	8/12/19 – 9/8/19	X	H	POST	Male	80.24366872	65+	White	Medicare	Married	0.110499	8	5/8/18	14										1	R00351	7/11/19
1420934	0	9/9/19 – 10/6/19	X	H	POST	Male	80.3394935	65+	White	Medicare	Married	0.110499	8	5/8/18	14										1	R00351	7/11/19
1420934	0	10/7/19 – 11/3/19	X	H	POST	Male	80.41615332	65+	White	Medicare	Married	0.110499	8	5/8/18	14										1	R00351	7/11/19
1427780	0	8/12/19 – 9/8/19	J	F	POST	Male	63.40862423	51-64	Black	Commercial	Married	0.02604	10	11/14/17	19										0	17128532	8/8/19
1455500	0	6/17/19 – 7/14/19	Y	F	PRE	Female	87.50718686	65+	Black	Medicare	Other	0.065271	11	11/6/17	20										0	17128564	8/8/19
1455500	0	7/15/19 – 8/11/19	Y	F	PRE	Female	87.58110883	65+	Black	Medicare	Other	0.065271	11	11/6/17	20										0	17128564	8/8/19
1455500	0	8/12/19 – 9/8/19	Y	F	POST	Female	87.6605065	65+	Black	Medicare	Other	0.268282	11	11/6/17	20										1	17128564	8/8/19
1455500	0	9/9/19 – 10/6/19	Y	F	POST	Female	87.73716632	65+	Black	Medicare	Other	0.065271	11	11/6/17	20										0	17128564	8/8/19
1455500	0	10/7/19 – 11/3/19	Y	F	POST	Female	87.81382615	65+	Black	Medicare	Other	0.065271	11	11/6/17	20										0	17128564	8/8/19
1456284	0	9/9/19 – 10/6/19	M	F	POST	Female	63.45516769	51-64	White	Commercial	Married	0.013363	2	11/3/17	20										0	17008092	8/8/19
1458439	0	6/17/19 – 7/14/19	M	F	PRE	Female	83.64681725	65+	Black	Medicare	Married	0.064983	3	11/3/17	20										0	17008092	8/8/19
1458439	0	8/12/19 – 9/8/19	M	F	POST	Female	83.75359343	65+	Black	Medicare	Married	0.108992	3	11/3/17	20										1	17008092	8/8/19
1458439	0	9/9/19 – 10/6/19	M	F	POST	Female	83.85900068	65+	Black	Medicare	Married	0.108992	3	11/3/17	20										1	17008092	8/8/19
1458439	0	10/7/19 – 11/3/19	M	F	POST	Female	83.95345654	65+	Black	Medicare	Married	0.064983	3	11/3/17	20										0	17008092	8/8/19
1461706	0	10/7/19 – 11/3/19	AM	A	POST	Male	60.72553046	51-64	Black	Commercial	Married	0.038356	2	11/16/18	7										0	R62047	7/11/19
1468834	0	6/17/19 – 7/14/19	X	H	PRE	Male	78.23408624	65+	White	Medicare	Other	0.035976	6	5/8/18	14										0	R00351	7/11/19
1468834	0	8/12/19 – 9/8/19	X	H	POST	Male	78.44490075	65+	White	Medicare	Other	0.08592	6	5/8/18	14										0	R00351	7/11/19
1468834	1	9/9/19 – 10/6/19	X	H	POST	Male	78.52156058	65+	White	Medicare	Other	0.08592	6	5/8/18	14										0	R00351	7/11/19
1469915	0	7/15/19 – 8/11/19	A	G	PRE	Female	60.50102669	51-64	White	Commercial	Married	0.016293	2	4/9/18	14										0	14332	9/5/19
1489483	0	6/17/19 – 7/14/19	G	E	PRE	Male	88.5174538	65+	Black	Commercial	Married	0.123061	3	4/3/18	15										1	RF9330	10/3/19
1489483	0	10/7/19 – 11/3/19	G	E	POST	Male	88.84325804	65+	Black	Commercial	Married	0.123061	3	4/3/18	15										1	RF9330	10/3/19
1489541	0	6/17/19 – 7/14/19	M	F	PRE	Female	86.10266941	65+	Black	Medicare	Other	0.289925	3	11/3/17	20										1	17008092	8/8/19
1489541	0	7/15/19 – 8/11/19	M	F	PRE	Female	86.18480493	65+	Black	Medicare	Other	0.289925	9	11/3/17	20										1	17008092	8/8/19
1489541	0	8/12/19 – 9/8/19	M	F	POST	Female	86.26146475	65+	Black	Medicare	Other	0.301513	9	11/3/17	20										1	17008092	8/8/19
1492545	0	9/9/19 – 10/6/19	B	E	PRE	Male	79.18959617	65+	White	Medicare	Married	0.0345	2	11/30/17	19										0	12443	10/3/19
1503044	0	6/17/19 – 7/14/19	Z	E	PRE	Male	80.36276523	65+	White	Medicare	Married	0.070268	8	11/30/17	19										0	R01890	10/3/19
1503044	0	7/15/19 – 8/11/19	Z	E	PRE	Male	80.44900753	65+	White	Medicare	Married	0.070268	8	11/30/17	19										0	R01890	10/3/19
1503044	0	8/12/19 – 9/8/19	Z	E	PRE	Male	80.52566735	65+	White	Medicare	Married	0.070268	8	11/30/17	19										0	R01890	10/3/19
1503044	0	9/9/19 – 10/6/19	Z	E	PRE	Male	80.60232717	65+	White	Medicare	Married	0.070268	8	11/30/17	19										0	R01890	10/3/19
1503044	0	10/7/19 – 11/3/19	Z	E	POST	Male	80.678987	65+	White	Medicare	Married	0.070031	8	11/30/17	19										0	R01890	10/3/19
1523737	0	6/17/19 – 7/14/19	X	H	PRE	Female	67.99726215	65+	White	Medicare	Single	0.019782	6	5/8/18	14										0	R00351	7/11/19
1523737	0	9/9/19 – 10/6/19	X	H	POST	Female	68.24366872	65+	White	Medicare	Single	0.019782	6	5/8/18	14										0	R00351	7/11/19
1530930	0	6/17/19 – 7/14/19	E	D	PRE	Male	68.33675565	65+	Other	Medicare	Married	0.360438	8	5/22/18	13										1	66255	10/3/19
1530930	0	8/12/19 – 9/8/19	E	D	PRE	Male	68.45722108	65+	Other	Medicare	Married	0.273532	8	5/22/18	13										1	66255	10/3/19
1530930	0	9/9/19 – 10/6/19	E	D	PRE	Male	68.5338809	65+	Other	Medicare	Married	0.360438	8	5/22/18	13										1	66255	10/3/19
1530930	0	10/7/19 – 11/3/19	E	D	POST	Male	68.62970568	65+	Other	Medicare	Married	0.273532	8	5/22/18	13										1	66255	10/3/19
1538495	0	9/9/19 – 10/6/19	M	F	POST	Female	60.30116359	51-64	White	Commercial	Other	0.0141525	2	11/3/17	20										0	17008092	8/8/19
1545417	0	10/7/19 – 11/3/19	Y	F	POST	Female	80.78028747	65+	White	Medicare	Single	0.017729	2	11/6/17	20										0	17128564	8/8/19
1549872	0	8/12/19 – 9/8/19	F	G	PRE	Female	81.16906229	65+	Black	Medicare	Other	0.017729	6	11/30/17	19										0	R01040	9/5/19
1552066	0	10/7/19 – 11/3/19	A	G	POST	Female	60.31485284	51-64	White	Commercial	Married	0.012828	2	4/9/18	14										0	14332	9/5/19
1555457	0	9/9/19 – 10/6/19	AD	A	POST	Male	69.69746749	65+	White	Commercial	Married	0.015649	3	10/12/17	20										0	R00362	7/11/19
1566793	0	8/12/19 – 9/8/19	F	G	PRE	Female	65.82340862	65+	White	Medicare	Married	0.013363	2	11/30/17	19										0	R01040	9/5/19
1578491	0	7/15/19 – 8/11/19	AK	A	POST	Male	59.90965092	51-64	Black	Medicare	Married	0.019056	8	10/12/17	20										0	R16787	7/11/19
1578491	0	10/7/19 – 11/3/19	AK	A	POST	Male	60.18069815	51-64	Black	Medicare	Married	0.0138615	8	10/12/17	20										0	R16787	7/11/19
1579762	0	6/17/19 – 7/14/19	X	H	PRE	Male	59.80013689	51-64	Black	Commercial	Single	0.017008	2	5/8/18	14										0	R00351	7/11/19
1579762	0	8/12/19 – 9/8/19	X	H	POST	Male	59.95345654	51-64	Black	Commercial	Single	0.017008	2	5/8/18	14										0	R00351	7/11/19
1579762	0	9/9/19 – 10/6/19	X	H	POST	Male	60.03285421	51-64	Black	Commercial	Single	0.017008	2	5/8/18	14										0	R00351	7/11/19
1581719	0	8/12/19 – 9/8/19	I	F	POST	Female	83.137577	65+	Black	Medicare	Married	0.021155	3	11/29/17	19										0	RF9676	8/8/19
1592526	0	7/15/19 – 8/11/19	AF	C	PRE	Male	59.74811773	51-64	Black	Medicaid	Single		2	3/12/18	15										0	R08778	8/8/19
1612530	0	7/15/19 – 8/11/19	P	E	PRE	Male	69.76317591	65+	Black	Medicare	Married	0.016254	4	11/30/17	19										0	R02913	10/3/19
1614791	0	6/17/19 – 7/14/19	K	F	PRE	Female	74.9705681	65+	Black	Medicare	Single	0.056083	9	11/14/17	19										0	R05356	8/8/19
1614791	0	8/12/19 – 9/8/19	K	F	POST	Female	75.14579055	65+	Black	Medicare	Single	0.065567	9	11/14/17	19										0	R05356	8/8/19
1614791	0	10/7/19 – 11/3/19	K	F	POST	Female	75.2991102	65+	Black	Medicare	Single	0.056083	9	11/14/17	19										0	R05356	8/8/19
1623032	0	10/7/19 – 11/3/19	V	G	POST	Female	59.92881588	51-64	Black	Commercial	Married	0.015991	8	4/9/18	14										0	R49557	9/5/19
1623842	0	6/17/19 – 7/14/19	AF	C	PRE	Male	59.60848734	51-64	Black	Commercial	Married	0.17248	4	3/12/18	15	0	0	1	1	22	0	0	0	0	1	R08778	8/8/19
1623842	0	7/15/19 – 8/11/19	AF	C	PRE	Male	59.69883641	51-64	Black	Commercial	Married	0.17248	4	3/12/18	15	0	0	1	1	22	0	0	0	0	1	R08778	8/8/19
1623842	0	9/9/19 – 10/6/19	AF	C	POST	Male	59.87132101	51-64	Black	Commercial	Married	0.17248	6	3/12/18	15	0	0	1	1	22	0	0	0	0	1	R08778	8/8/19
1644434	0	8/12/19 – 9/8/19	J	F	POST	Female	79.24982888	65+	Black	Medicare	Other		3	11/14/17	19										0	17128532	8/8/19
1649920	0	7/15/19 – 8/11/19	B	E	PRE	Male	75.88774812	65+	Other	Medicare	Other	0.017537	8	11/30/17	19										0	12443	10/3/19
1649920	0	10/7/19 – 11/3/19	B	E	POST	Male	76.13141684	65+	Other	Medicare	Other	0.019042	8	11/30/17	19										0	12443	10/3/19
1682541	0	8/12/19 – 9/8/19	F	G	PRE	Female	73.06228611	65+	Black	Medicare	Single	0.015005	3	11/30/17	19										0	R01040	9/5/19
1686179	0	7/15/19 – 8/11/19	Q	D	PRE	Female	78.50239562	65+	Black	Medicare	Married	0.017334	1	3/12/18	15										0	R08439	10/3/19
1699990	0	6/17/19 – 7/14/19	S	G	PRE	Female	78.16016427	65+	White	Medicare	Married	0.04608	2	3/14/18	15										0	R01889	9/5/19
1699990	0	7/15/19 – 8/11/19	S	G	PRE	Female	78.21765914	65+	White	Medicare	Married	0.074578	2	3/14/18	15										0	R01889	9/5/19
1699990	0	10/7/19 – 11/3/19	S	G	POST	Female	78.48596852	65+	White	Medicare	Married	0.04608	2	3/14/18	15										0	R01889	9/5/19
1704857	0	10/7/19 – 11/3/19	H	B	POST	Male	59.42231348	51-64	Black	Medicaid	Single	0.013103	3	1/10/18	17										0	R08438	9/5/19
1717321	0	9/9/19 – 10/6/19	G	E	PRE	Male	89.52224504	65+	Black	Commercial	Married	0.198012	6	4/3/18	15	0	1	1	1	0	0	0	0	0	1	RF9330	10/3/19
1725217	0	10/7/19 – 11/3/19	K	F	POST	Female	59.33196441	51-64	Black	Commercial	Other	0.014176	1	11/14/17	19										0	R05356	8/8/19
1738194	0	10/7/19 – 11/3/19	N	B	POST	Male	88.38056126	65+	White	Medicare	Married	0.02672	2	3/14/18	15										0	RF12959	9/5/19
1739002	0	10/7/19 – 11/3/19	R	F	POST	Female	82.36276523	65+	White	Medicare	Married	0.01986	2	11/3/17	20										0	17128550	8/8/19
1739010	0	10/7/19 – 11/3/19	T	B	POST	Female	91.39493498	65+	White	Medicare	Married	0.031834	4	1/31/18	17										0	17001217	9/5/19
1743061	0	6/17/19 – 7/14/19	P	E	PRE	Male	73.05407255	65+	White	Medicare	Married	0.014301	2	11/30/17	19										0	R02913	10/3/19
1758770	0	7/15/19 – 8/11/19	P	E	PRE	Male	91.34565366	65+	Black	Medicare	Married	0.042599	11	11/30/17	19										0	R02913	10/3/19
1758770	0	8/12/19 – 9/8/19	P	E	PRE	Male	91.43600274	65+	Black	Medicare	Married	0.042599	11	11/30/17	19										0	R02913	10/3/19
1772755	0	6/17/19 – 7/14/19	AA	B	PRE	Female	86.07255305	65+	Black	Medicare	Married	0.132819	5	11/5/18	7										1	17663414	9/5/19
1776186	0	6/17/19 – 7/14/19	AL	H	PRE	Male	58.70773443	51-64	Black	Medicare	Single	0.616568	0	1/1/19	6	0	0	1	1	55	0	0	0	0	1	R53192	7/11/19
1776186	0	7/15/19 – 8/11/19	AL	H	POST	Male	58.7652293	51-64	Black	Medicare	Single	0.616568	0	1/1/19	6	0	0	1	1	55	0	0	0	0	1	R53192	7/11/19
1776186	0	8/12/19 – 9/8/19	AL	H	POST	Male	58.82272416	51-64	Black	Medicare	Single	0.616568	0	1/1/19	6	0	0	1	1	55	0	0	0	0	1	R53192	7/11/19
1776186	0	9/9/19 – 10/6/19	AL	H	POST	Male	58.9650924	51-64	Black	Medicare	Single	0.424002	2	1/1/19	6	0	0	1	1	55	0	0	0	0	1	R53192	7/11/19
1776186	0	10/7/19 – 11/3/19	AL	H	POST	Male	59.02258727	51-64	Black	Medicare	Single	0.424002	2	1/1/19	6	0	0	1	1	55	0	0	0	0	1	R53192	7/11/19
1806231	0	8/12/19 – 9/8/19	I	F	POST	Male	81.7357974	65+	White	Medicare	Married	0.018107	1	11/29/17	19										0	RF9676	8/8/19
1809755	0	8/12/19 – 9/8/19	K	F	POST	Female	85.07871321	65+	White	Medicare	Single	0.075198	3	11/14/17	19										0	R05356	8/8/19
1816677	0	7/15/19 – 8/11/19	A	G	PRE	Female	78.29979466	65+	White	Medicare	Married	0.017729	3	4/9/18	14										0	14332	9/5/19
1820687	0	10/7/19 – 11/3/19	K	F	POST	Male	77.57700205	65+	White	Medicare	Married	0.029012	5	11/14/17	19										0	R05356	8/8/19
1821438	0	8/12/19 – 9/8/19	AA	B	PRE	Male	60.90075291	51-64	Black	Medicaid	Single	0.0301455	2	11/5/18	7										0	17663414	9/5/19
1821438	0	9/9/19 – 10/6/19	AA	B	POST	Male	60.98562628	51-64	Black	Medicaid	Single	0.031114	2	11/5/18	7										0	17663414	9/5/19
1852789	0	10/7/19 – 11/3/19	F	G	POST	Female	76.59958932	65+	Black	Medicare	Married	0.017729	2	11/30/17	19										0	R01040	9/5/19
1875343	0	6/17/19 – 7/14/19	AF	C	PRE	Male	75.28268309	65+	White	Medicare	Married	0.055347	2	3/12/18	15										0	R08778	8/8/19
1875343	0	8/12/19 – 9/8/19	AF	C	POST	Male	75.45242984	65+	White	Medicare	Married	0.055347	2	3/12/18	15										0	R08778	8/8/19
1875350	0	7/15/19 – 8/11/19	R	F	PRE	Male	76.25188227	65+	White	Medicare	Married	0.018107	4	11/3/17	20										0	17128550	8/8/19
1875442	0	7/15/19 – 8/11/19	AB	C	PRE	Female	79.11293635	65+	White	Medicare	Single	0.017729	9	3/14/18	15										0	13847	8/8/19
1880145	0	6/17/19 – 7/14/19	K	F	PRE	Female	58.15468857	51-64	White	Commercial	Married		1	11/14/17	19										0	R05356	8/8/19
1902113	0	6/17/19 – 7/14/19	AH	H	PRE	Male	93.00479124	65+	Other	Medicare	Married	0.141581	2	3/5/18	16										1	R01034	7/11/19
1910900	0	9/9/19 – 10/6/19	X	H	POST	Female	79.76728268	65+	Black	Medicare	Other	0.017729	4	5/8/18	14										0	R00351	7/11/19
1922772	0	8/12/19 – 9/8/19	D	D	PRE	Female	65.33333333	65+	Black	Medicare	Single	0.016426	4	5/10/18	13										0	17021340	10/3/19
1926237	0	6/17/19 – 7/14/19	M	F	PRE	Male	83.8329911	65+	White	Medicare	Married	0.033214	3	11/3/17	20										0	17008092	8/8/19
1926237	0	7/15/19 – 8/11/19	M	F	PRE	Male	83.92881588	65+	White	Medicare	Married	0.023675	3	11/3/17	20										0	17008092	8/8/19
1926237	0	8/12/19 – 9/8/19	M	F	POST	Male	84.04380561	65+	White	Medicare	Married	0.033214	3	11/3/17	20										0	17008092	8/8/19
1926237	0	10/7/19 – 11/3/19	M	F	POST	Male	84.15879535	65+	White	Medicare	Married	0.033214	3	11/3/17	20										0	17008092	8/8/19
1947274	0	6/17/19 – 7/14/19	G	E	PRE	Male	77.52224504	65+	White	Medicare	Married	0.880941	8	4/3/18	15	0	0	1	1	12	0	0	1	1	1	RF9330	10/3/19
1947274	0	7/15/19 – 8/11/19	G	E	PRE	Male	77.58247776	65+	White	Medicare	Married	0.880941	8	4/3/18	15	0	0	1	1	12	0	0	1	1	1	RF9330	10/3/19
1967611	0	8/12/19 – 9/8/19	C	D	PRE	Male	82.53798768	65+	White	Medicare	Other	0.024141	5	5/22/18	13										0	14100	10/3/19
1976356	0	9/9/19 – 10/6/19	F	G	POST	Female	85.06502396	65+	Black	Medicare	Other	0.023636	4	11/30/17	19										0	R01040	9/5/19
1977784	0	8/12/19 – 9/8/19	AH	H	POST	Male	78.2696783	65+	White	Medicare	Single	0.018107	10	3/5/18	16										0	R01034	7/11/19
1990399	0	8/12/19 – 9/8/19	A	G	PRE	Female	57.7522245	51-64	Black	Commercial	Single	0.012828	3	4/9/18	14										0	14332	9/5/19
1994136	0	6/17/19 – 7/14/19	R	F	PRE	Female	84.13141684	65+	Black	Medicare	Other	0.148433	0	11/3/17	20										1	17128550	8/8/19
1994136	0	7/15/19 – 8/11/19	R	F	PRE	Female	84.1889117	65+	Black	Medicare	Other	0.148433	1	11/3/17	20										1	17128550	8/8/19
1994136	0	8/12/19 – 9/8/19	R	F	POST	Female	84.26557153	65+	Black	Medicare	Other	0.148433	1	11/3/17	20										1	17128550	8/8/19
1994136	0	9/9/19 – 10/6/19	R	F	POST	Female	84.36413416	65+	Black	Medicare	Other	0.177382	1	11/3/17	20										1	17128550	8/8/19
1994136	0	10/7/19 – 11/3/19	R	F	POST	Female	84.46269678	65+	Black	Medicare	Other	0.148433	1	11/3/17	20										1	17128550	8/8/19
1997485	0	10/7/19 – 11/3/19	I	F	POST	Female	82.97878166	65+	Black	Medicare	Other		2	11/29/17	19										0	RF9676	8/8/19
2036903	0	6/17/19 – 7/14/19	M	F	PRE	Female	78.51060917	65+	Black	Medicare	Other	0.120387	8	11/3/17	20										1	17008092	8/8/19
2036903	0	8/12/19 – 9/8/19	M	F	POST	Female	78.6091718	65+	Black	Medicare	Other	0.120387	8	11/3/17	20										1	17008092	8/8/19
2048999	0	6/17/19 – 7/14/19	E	D	PRE	Female	57.76865161	51-64	Black	Commercial	Single	0.03903	2	5/22/18	13										0	66255	10/3/19
2048999	0	7/15/19 – 8/11/19	E	D	PRE	Female	57.84531143	51-64	Black	Commercial	Single	0.03903	2	5/22/18	13										0	66255	10/3/19
2048999	0	8/12/19 – 9/8/19	E	D	PRE	Female	57.92197125	51-64	Black	Commercial	Single	0.027765	2	5/22/18	13										0	66255	10/3/19
2048999	0	9/9/19 – 10/6/19	E	D	PRE	Female	57.99041752	51-64	Black	Commercial	Single	0.03903	2	5/22/18	13										0	66255	10/3/19
2048999	0	10/7/19 – 11/3/19	E	D	POST	Female	58.09445585	51-64	Black	Commercial	Single	0.03903	2	5/22/18	13										0	66255	10/3/19
2050797	0	7/15/19 – 8/11/19	G	E	PRE	Male	85.85900068	65+	Black	Medicare	Married	0.034711	8	4/3/18	15										0	RF9330	10/3/19
2050797	0	10/7/19 – 11/3/19	G	E	POST	Male	86.11635866	65+	Black	Medicare	Married	0.048153	8	4/3/18	15										0	RF9330	10/3/19
2051043	0	6/17/19 – 7/14/19	E	D	PRE	Male	70.68856947	65+	Black	Medicare	Other	0.112291	3	5/22/18	13										1	66255	10/3/19
2051043	0	8/12/19 – 9/8/19	E	D	PRE	Male	70.83367557	65+	Black	Medicare	Other	0.112291	3	5/22/18	13										1	66255	10/3/19
2051043	0	9/9/19 – 10/6/19	E	D	PRE	Male	70.91854894	65+	Black	Medicare	Other	0.112291	3	5/22/18	13										1	66255	10/3/19
2051043	0	10/7/19 – 11/3/19	E	D	POST	Male	71.00616016	65+	Black	Medicare	Other	0.109483	3	5/22/18	13										1	66255	10/3/19
2066215	0	10/7/19 – 11/3/19	D	D	POST	Male	63.6659822	51-64	White	Commercial	Married	0.015572	2	5/10/18	13										0	17021340	10/3/19
2072452	0	6/17/19 – 7/14/19	F	G	PRE	Female	76.79123888	65+	Black	Medicare	Other	0.05938	4	11/30/17	19										0	R01040	9/5/19
2072452	0	7/15/19 – 8/11/19	F	G	PRE	Female	76.90622861	65+	Black	Medicare	Other	0.055331	4	11/30/17	19										0	R01040	9/5/19
2072452	0	9/9/19 – 10/6/19	F	G	POST	Female	77.02121834	65+	Black	Medicare	Other	0.055331	4	11/30/17	19										0	R01040	9/5/19
2072452	0	10/7/19 – 11/3/19	F	G	POST	Female	77.13620808	65+	Black	Medicare	Other	0.055331	4	11/30/17	19										0	R01040	9/5/19
2075711	0	10/7/19 – 11/3/19	X	H	POST	Female	57.44010951	51-64	White	Commercial	Married	0.012828	2	5/8/18	14										0	R00351	7/11/19
2089266	0	6/17/19 – 7/14/19	E	D	PRE	Male	63.61943874	51-64	Black	Medicare	Other	0.03407	3	5/22/18	13										0	66255	10/3/19
2089266	0	10/7/19 – 11/3/19	E	D	POST	Male	63.91512663	51-64	Black	Medicare	Other	0.03407	3	5/22/18	13										0	66255	10/3/19
2129153	0	9/9/19 – 10/6/19	W	C	POST	Male	88.65160849	65+	White	Medicare	Other	0.304646	10	1/10/18	17										1	R09062	8/8/19
2133775	0	9/9/19 – 10/6/19	J	F	POST	Female	56.98015058	51-64	Black	Commercial	Other	0.012828	2	11/14/17	19										0	17128532	8/8/19
2150738	0	7/15/19 – 8/11/19	I	F	PRE	Female	78.4421629	65+	Black	Medicare	Other	0.017729	3	11/29/17	19										0	RF9676	8/8/19
2164853	0	7/15/19 – 8/11/19	K	F	PRE	Female	72.27652293	65+	White	Commercial	Married	0.014001	3	11/14/17	19										0	R05356	8/8/19
2173953	0	9/9/19 – 10/6/19	M	F	POST	Female	56.76659822	51-64	White	Commercial	Single	0.026427	0	11/3/17	20										0	17008092	8/8/19
2180883	0	6/17/19 – 7/14/19	AJ	A	PRE	Male	78.57631759	65+	White	Medicare	Other	0.398446	2	3/14/18	15	0	1	0	0		0	0	0	0	1	17084189	7/11/19
2180883	0	7/15/19 – 8/11/19	AJ	A	POST	Male	78.63381246	65+	White	Medicare	Other	0.409465	2	3/14/18	15	0	1	0	0		0	0	0	0	1	17084189	7/11/19
2180883	0	8/12/19 – 9/8/19	AJ	A	POST	Male	78.71047228	65+	White	Medicare	Other	0.409465	2	3/14/18	15	0	1	0	0		0	0	0	0	1	17084189	7/11/19
2180883	0	9/9/19 – 10/6/19	AJ	A	POST	Male	78.7871321	65+	White	Medicare	Other	0.398446	2	3/14/18	15	0	1	0	0		0	0	0	0	1	17084189	7/11/19
2180883	0	10/7/19 – 11/3/19	AJ	A	POST	Male	78.88295688	65+	White	Medicare	Other	0.398446	2	3/14/18	15	0	1	0	0		0	0	0	0	1	17084189	7/11/19
2205540	0	8/12/19 – 9/8/19	F	G	PRE	Female	76.72826831	65+	Black	Medicare	Married	0.039786	3	11/30/17	19										0	R01040	9/5/19
2209716	0	9/9/19 – 10/6/19	B	E	PRE	Male	83.08555784	65+	White	Medicare	Married	0.021605	3	11/30/17	19										0	12443	10/3/19
2221547	0	7/15/19 – 8/11/19	AE	H	POST	Male	56.56125941	51-64	White	Commercial	Married	0.013103	2	5/8/18	14										0	6421	7/11/19
2234425	0	6/17/19 – 7/14/19	A	G	PRE	Female	75.32375086	65+	Black	Medicare	Other	0.132811	5	4/9/18	14										1	14332	9/5/19
2234425	0	8/12/19 – 9/8/19	A	G	PRE	Female	75.49075975	65+	Black	Medicare	Other	0.179282	5	4/9/18	14										1	14332	9/5/19
2234425	0	9/9/19 – 10/6/19	A	G	POST	Female	75.56741958	65+	Black	Medicare	Other	0.132811	5	4/9/18	14										1	14332	9/5/19
2249308	0	6/17/19 – 7/14/19	K	F	PRE	Male	67.80835045	65+	White	Medicare	Married	0.013649	1	11/14/17	19										0	R05356	8/8/19
2250223	0	9/9/19 – 10/6/19	J	F	POST	Female	86.11909651	65+	Black	Medicaid	Other		6	11/14/17	19										0	17128532	8/8/19
2256139	0	7/15/19 – 8/11/19	V	G	PRE	Female	78.62286105	65+	White	Medicare	Married	0.018062	2	4/9/18	14										0	R49557	9/5/19
2262657	0	9/9/19 – 10/6/19	Y	F	POST	Female	76.00821355	65+	Other	Medicare	Other	0.016867	2	11/6/17	20										0	17128564	8/8/19
2266641	0	8/12/19 – 9/8/19	R	F	POST	Female	85.35249829	65+	Black	Medicare	Married	0.024788	3	11/3/17	20										0	17128550	8/8/19
2281921	0	9/9/19 – 10/6/19	G	E	PRE	Male	78.08350445	65+	White	Medicare	Married	0.025875	2	4/3/18	15										0	RF9330	10/3/19
2308732	0	7/15/19 – 8/11/19	C	D	PRE	Male	80.95824778	65+	White	Medicare	Married	0.157891	4	5/22/18	13										1	14100	10/3/19
2308732	0	10/7/19 – 11/3/19	C	D	POST	Male	81.24845996	65+	White	Medicare	Married	0.157891	5	5/22/18	13										1	14100	10/3/19
2320919	0	6/17/19 – 7/14/19	R	F	PRE	Female	83.09103354	65+	White	Medicare	Single	0.102225	2	11/3/17	20										1	17128550	8/8/19
2320919	0	7/15/19 – 8/11/19	R	F	PRE	Female	83.18959617	65+	White	Medicare	Single	0.095064	2	11/3/17	20										0	17128550	8/8/19
2320919	0	8/12/19 – 9/8/19	R	F	POST	Female	83.27720739	65+	White	Medicare	Single	0.102225	2	11/3/17	20										1	17128550	8/8/19
2320919	0	9/9/19 – 10/6/19	R	F	POST	Female	83.38124572	65+	White	Medicare	Single	0.095064	2	11/3/17	20										0	17128550	8/8/19
2333581	0	9/9/19 – 10/6/19	AC	A	POST	Female	72.60506502	65+	Black	Medicare	Married		8	11/30/17	19										0	17102607	7/11/19
2345395	0	10/7/19 – 11/3/19	A	G	POST	Female	83.47980835	65+	Other	Medicare	Other	0.020766	2	4/9/18	14										0	14332	9/5/19
2350460	0	6/17/19 – 7/14/19	Y	F	PRE	Female	92.73921971	65+	Black	Medicare	Other	0.037123	5	11/6/17	20										0	17128564	8/8/19
2353894	0	6/17/19 – 7/14/19	D	D	PRE	Female	69.37166324	65+	Black	Medicare	Other		1	5/10/18	13										0	17021340	10/3/19
2354553	0	9/9/19 – 10/6/19	AB	C	POST	Female	79.1211499	65+	Black	Medicare	Other	0.021085	3	3/14/18	15										0	13847	8/8/19
2373231	0	8/12/19 – 9/8/19	Z	E	PRE	Female	78.74606434	65+	Black	Medicare	Single	0.021106	5	11/30/17	19										0	R01890	10/3/19
2373629	0	6/17/19 – 7/14/19	AD	A	PRE	Male	77.48391513	65+	White	Commercial	Married	0.251918	12	10/12/17	20										1	R00362	7/11/19
2373629	0	7/15/19 – 8/11/19	AD	A	POST	Male	77.56057495	65+	White	Commercial	Married	0.251918	12	10/12/17	20										1	R00362	7/11/19
2373629	0	8/12/19 – 9/8/19	AD	A	POST	Male	77.63723477	65+	White	Commercial	Married	0.251918	12	10/12/17	20										1	R00362	7/11/19
2373629	0	9/9/19 – 10/6/19	AD	A	POST	Male	77.71389459	65+	White	Commercial	Married	0.251918	12	10/12/17	20										1	R00362	7/11/19
2373629	0	10/7/19 – 11/3/19	AD	A	POST	Male	77.79055442	65+	White	Commercial	Married	0.251918	12	10/12/17	20										1	R00362	7/11/19
2436723	0	6/17/19 – 7/14/19	C	D	PRE	Female	86.03148528	65+	Black	Medicare	Other	0.056031	2	5/22/18	13										0	14100	10/3/19
2456226	0	7/15/19 – 8/11/19	A	G	PRE	Female	91.21423682	65+	Black	Commercial	Other	0.034266	3	4/9/18	14										0	14332	9/5/19
2461846	0	8/12/19 – 9/8/19	G	E	PRE	Male	68.53114305	65+	Black	Medicare	Married	0.015116	5	4/3/18	15										0	RF9330	10/3/19
2469518	0	7/15/19 – 8/11/19	U	C	PRE	Male	55.76728268	51-64	White	Medicaid	Single	0.117782	2	3/5/18	16										1	R02141	8/8/19
2486876	0	10/7/19 – 11/3/19	AH	H	POST	Female	84.42436687	65+	White	Commercial	Married	0.021445	2	3/5/18	16										0	R01034	7/11/19
2509743	0	6/17/19 – 7/14/19	F	G	PRE	Female	60.5065024	51-64	Black	Commercial	Single	0.071548	3	11/30/17	19										0	R01040	9/5/19
2509743	0	7/15/19 – 8/11/19	F	G	PRE	Female	60.62149213	51-64	Black	Commercial	Single	0.071548	3	11/30/17	19										0	R01040	9/5/19
2509743	0	10/7/19 – 11/3/19	F	G	POST	Female	60.88158795	51-64	Black	Commercial	Single	0.071548	3	11/30/17	19										0	R01040	9/5/19
2515823	0	7/15/19 – 8/11/19	I	F	PRE	Female	83.56741958	65+	Black	Medicare	Other	0.020766	4	11/29/17	19										0	RF9676	8/8/19
2520914	0	10/7/19 – 11/3/19	AD	A	POST	Male	75.31827515	65+	White	Medicare	Married		2	10/12/17	20										0	R00362	7/11/19
2549665	0	7/15/19 – 8/11/19	AM	A	POST	Male	73.72073922	65+	Black	Commercial	Married	0.747293	8	11/16/18	7	0	0	1	1	7	0	0	0	0	1	R62047	7/11/19
2549665	0	8/12/19 – 9/8/19	AM	A	POST	Male	73.77960301	65+	Black	Commercial	Married	0.651621	8	11/16/18	7	0	0	1	1	7	0	0	0	0	1	R62047	7/11/19
2549665	0	9/9/19 – 10/6/19	AM	A	POST	Male	73.89185489	65+	Black	Commercial	Married	0.747293	8	11/16/18	7	0	0	1	1	7	0	0	0	0	1	R62047	7/11/19
2549665	0	10/7/19 – 11/3/19	AM	A	POST	Male	73.95208761	65+	Black	Commercial	Married	0.747293	8	11/16/18	7	0	0	1	1	7	0	0	0	0	1	R62047	7/11/19
2594778	0	8/12/19 – 9/8/19	G	E	PRE	Male	88.61875428	65+	Black	Medicare	Married	0.128025	11	4/3/18	15										1	RF9330	10/3/19
2603587	0	6/17/19 – 7/14/19	K	F	PRE	Male	64.41067762	51-64	White	Commercial	Single	0.050992	9	11/14/17	19										0	R05356	8/8/19
2603587	0	9/9/19 – 10/6/19	K	F	POST	Male	64.64065708	51-64	White	Commercial	Single	0.050992	9	11/14/17	19										0	R05356	8/8/19
2613065	0	7/15/19 – 8/11/19	R	F	PRE	Female	74.74880219	65+	Black	Medicare	Married	0.01632	3	11/3/17	20										0	17128550	8/8/19
2613065	0	9/9/19 – 10/6/19	R	F	POST	Female	74.90212183	65+	Black	Medicare	Married	0.01632	3	11/3/17	20										0	17128550	8/8/19
2614048	0	6/17/19 – 7/14/19	S	G	PRE	Female	54.21492129	51-64	Black	Commercial	Married	0.062259	2	3/14/18	15										0	R01889	9/5/19
2614048	0	7/15/19 – 8/11/19	S	G	PRE	Female	54.31987223	51-64	Black	Commercial	Married	0.123010333	2	3/14/18	15										1	R01889	9/5/19
2614048	0	8/12/19 – 9/8/19	S	G	PRE	Female	54.40246407	51-64	Black	Commercial	Married	0.13060425	2	3/14/18	15										1	R01889	9/5/19
2614048	0	9/9/19 – 10/6/19	S	G	POST	Female	54.47912389	51-64	Black	Commercial	Married	0.13060425	2	3/14/18	15										1	R01889	9/5/19
2614048	0	10/7/19 – 11/3/19	S	G	POST	Female	54.55578371	51-64	Black	Commercial	Married	0.13060425	2	3/14/18	15										1	R01889	9/5/19
2631232	0	7/15/19 – 8/11/19	N	B	PRE	Female	78.08898015	65+	Black	Medicare	Other	0.049339	5	3/14/18	15	0	0	1	0		0	0	0	0	0	RF12959	9/5/19
2631232	0	9/9/19 – 10/6/19	N	B	POST	Female	78.21355236	65+	Black	Medicare	Other	0.049339	5	3/14/18	15	0	0	1	0		0	0	0	0	0	RF12959	9/5/19
2631232	0	10/7/19 – 11/3/19	N	B	POST	Female	78.31895962	65+	Black	Medicare	Other	0.108107	5	3/14/18	15	0	0	1	0		0	0	0	0	1	RF12959	9/5/19
2632875	0	8/12/19 – 9/8/19	S	G	PRE	Female	70.94592745	65+	Black	Medicare	Other	0.022803	5	3/14/18	15										0	R01889	9/5/19
2650513	0	6/17/19 – 7/14/19	S	G	PRE	Female	53.99315537	51-64	White	Commercial	Married	0.069684	2	3/14/18	15										0	R01889	9/5/19
2650513	0	10/7/19 – 11/3/19	S	G	POST	Female	54.23682409	51-64	White	Commercial	Married	0.069684	2	3/14/18	15										0	R01889	9/5/19
2652717	0	10/7/19 – 11/3/19	G	E	POST	Male	75.42231348	65+	Black	Medicare	Married	0.015671	3	4/3/18	15										0	RF9330	10/3/19
2655736	0	8/12/19 – 9/8/19	A	G	PRE	Female	95.39493498	65+	Black	Medicare	Married	0.071124	5	4/9/18	14										0	14332	9/5/19
2663961	0	6/17/19 – 7/14/19	X	H	PRE	Female	83.8275154	65+	White	Medicare	Married	0.024027	2	5/8/18	14										0	R00351	7/11/19
2664258	0	8/12/19 – 9/8/19	A	G	PRE	Female	77.18548939	65+	White	Medicare	Other	0.017729	2	4/9/18	14										0	14332	9/5/19
2678837	0	10/7/19 – 11/3/19	AN	H	POST	Female	57.2073922	51-64	Black	Commercial	Single	0.012828	2	1/1/19	6										0	17581376	7/11/19
2678951	0	8/12/19 – 9/8/19	L	D	PRE	Male	76.93086927	65+	White	Medicare	Married	0.037546	8	4/3/18	15										0	R08064	10/3/19
2689396	0	6/17/19 – 7/14/19	AD	A	PRE	Male	81.44010951	65+	White	Medicare	Married	0.694067	11	10/12/17	20	0	1	1	1	15	0	0	0	0	1	R00362	7/11/19
2689396	0	7/15/19 – 8/11/19	AD	A	POST	Male	81.49760438	65+	White	Medicare	Married	0.827804	12	10/12/17	20	0	1	1	1	15	0	0	0	0	1	R00362	7/11/19
2720399	0	9/9/19 – 10/6/19	R	F	POST	Male	58.50513347	51-64	Black	Medicaid	Other	0.013103	3	11/3/17	20										0	17128550	8/8/19
2743706	0	10/7/19 – 11/3/19	AG	G	POST	Female	82.41478439	65+	Black	Medicare	Single	0.022125	2	11/30/17	19										0	17104932	9/5/19
2749786	0	7/15/19 – 8/11/19	I	F	PRE	Male	54.89117043	51-64	Black	Medicare	Married	0.016998	2	11/29/17	19										0	RF9676	8/8/19
2749786	0	8/12/19 – 9/8/19	I	F	POST	Male	55.00616016	51-64	Black	Medicare	Married	0.016998	2	11/29/17	19										0	RF9676	8/8/19
2749786	0	10/7/19 – 11/3/19	I	F	POST	Male	55.1211499	51-64	Black	Medicare	Married	0.01699	2	11/29/17	19										0	RF9676	8/8/19
2775120	0	6/17/19 – 7/14/19	L	D	PRE	Male	75.88227242	65+	White	Medicare	Single	0.031197	1	4/3/18	15										0	R08064	10/3/19
2799419	0	9/9/19 – 10/6/19	B	E	PRE	Male	76.77481177	65+	White	Medicare	Married	0.020796	2	11/30/17	19										0	12443	10/3/19
2810471	0	8/12/19 – 9/8/19	J	F	POST	Female	53.29226557	51-64	White	Commercial	Married	0.02772	3	11/14/17	19										0	17128532	8/8/19
2822401	1	9/9/19 – 10/6/19	Q	D	PRE	Male	53.40451745	51-64	Black	Medicare	Single	0.617682	8	3/12/18	15	1	1	1	0		0	0	0	0	1	R08439	10/3/19
2822401	1	10/7/19 – 11/3/19	Q	D	POST	Male	53.48939083	51-64	Black	Medicare	Single	0.617682	8	3/12/18	15	1	1	1	0		0	0	0	0	1	R08439	10/3/19
2828879	0	6/17/19 – 7/14/19	AC	A	PRE	Male	55.68377823	51-64	Black	Medicaid	Single	0.230106	2	11/30/17	19	0	0	1	0		1	0	0	0	1	17102607	7/11/19
2828879	0	7/15/19 – 8/11/19	AC	A	POST	Male	55.76317591	51-64	Black	Medicaid	Single	0.248574	2	11/30/17	19	0	0	1	0		1	0	0	0	1	17102607	7/11/19
2828879	0	8/12/19 – 9/8/19	AC	A	POST	Male	55.84120465	51-64	Black	Medicaid	Single	0.248574	2	11/30/17	19	0	0	1	0		1	0	0	0	1	17102607	7/11/19
2828879	0	9/9/19 – 10/6/19	AC	A	POST	Male	55.91649555	51-64	Black	Medicaid	Single	0.230106	2	11/30/17	19	0	0	1	0		1	0	0	0	1	17102607	7/11/19
2828879	0	10/7/19 – 11/3/19	AC	A	POST	Male	55.99178645	51-64	Black	Medicaid	Single	0.248574	2	11/30/17	19	0	0	1	0		1	0	0	0	1	17102607	7/11/19
2831998	0	6/17/19 – 7/14/19	C	D	PRE	Female	71.15947981	65+	Black	Medicare	Married	0.030094	2	5/22/18	13										0	14100	10/3/19
2831998	0	9/9/19 – 10/6/19	C	D	PRE	Female	71.42231348	65+	Black	Medicare	Married	0.030094	2	5/22/18	13										0	14100	10/3/19
2841096	0	8/12/19 – 9/8/19	M	F	POST	Female	70.98973306	65+	Black	Medicare	Single	0.014275	0	11/3/17	20										0	17008092	8/8/19
2841096	0	9/9/19 – 10/6/19	M	F	POST	Female	71.07186858	65+	Black	Medicare	Single	0.014275	1	11/3/17	20										0	17008092	8/8/19
2841724	0	8/12/19 – 9/8/19	Y	F	POST	Female	72.678987	65+	Black	Medicare	Married	0.047444	1	11/6/17	20										0	17128564	8/8/19
2841724	0	9/9/19 – 10/6/19	Y	F	POST	Female	72.75564682	65+	Black	Medicare	Married		1	11/6/17	20										0	17128564	8/8/19
2842912	0	6/17/19 – 7/14/19	L	D	PRE	Female	75.34017796	65+	Black	Medicare	Married	0.202034	10	4/3/18	15										1	R08064	10/3/19
2842912	0	7/15/19 – 8/11/19	L	D	PRE	Female	75.41409993	65+	Black	Medicare	Married	0.202034	10	4/3/18	15										1	R08064	10/3/19
2842912	0	8/12/19 – 9/8/19	L	D	PRE	Female	75.49075975	65+	Black	Medicare	Married	0.202034	10	4/3/18	15										1	R08064	10/3/19
2842912	0	9/9/19 – 10/6/19	L	D	PRE	Female	75.60574949	65+	Black	Medicare	Married	0.202034	10	4/3/18	15										1	R08064	10/3/19
2870509	0	7/15/19 – 8/11/19	AD	A	POST	Female	73.69199179	65+	White	Medicare	Married	0.509007	10	10/12/17	20										1	R00362	7/11/19
2870509	0	9/9/19 – 10/6/19	AD	A	POST	Female	73.85900068	65+	White	Medicare	Married	0.509007	10	10/12/17	20										1	R00362	7/11/19
2870509	0	10/7/19 – 11/3/19	AD	A	POST	Female	73.94113621	65+	White	Medicare	Married	0.509007	10	10/12/17	20										1	R00362	7/11/19
2878593	0	10/7/19 – 11/3/19	O	B	POST	Female	74.11909651	65+	Black	Medicare	Single	0.361616	11	10/18/17	20										1	R06829	9/5/19
2879708	0	7/15/19 – 8/11/19	AM	A	POST	Female	74.00958248	65+	Black	Medicare	Married	0.019137	0	11/16/18	7										0	R62047	7/11/19
2883718	0	7/15/19 – 8/11/19	AD	A	POST	Male	55.64818617	51-64	Black	Commercial	Married	0.057657	2	10/12/17	20										0	R00362	7/11/19
2884351	0	6/17/19 – 7/14/19	J	F	PRE	Female	58.59000685	51-64	Black	Medicare	Married	0.020586	2	11/14/17	19										0	17128532	8/8/19
2892347	0	7/15/19 – 8/11/19	AE	H	POST	Male	76.99657769	65+	White	Commercial	Married	0.019344	2	5/8/18	14										0	6421	7/11/19
2892347	0	10/7/19 – 11/3/19	AE	H	POST	Male	77.18822724	65+	White	Commercial	Married	0.019344	2	5/8/18	14										0	6421	7/11/19
2908135	0	7/15/19 – 8/11/19	P	E	PRE	Male	84.50102669	65+	White	Medicare	Other	0.024083	2	11/30/17	19										0	R02913	10/3/19
2909000	0	6/17/19 – 7/14/19	P	E	PRE	Male	65.9247091	65+	Black	Medicare	Other	0.015686	3	11/30/17	19										0	R02913	10/3/19
2909000	0	7/15/19 – 8/11/19	P	E	PRE	Male	65.98220397	65+	Black	Medicare	Other	0.015729	3	11/30/17	19										0	R02913	10/3/19
2909000	0	10/7/19 – 11/3/19	P	E	POST	Male	66.21765914	65+	Black	Medicare	Other	0.015729	3	11/30/17	19										0	R02913	10/3/19
2912236	0	9/9/19 – 10/6/19	Y	F	POST	Female	70.42847365	65+	Black	Commercial	Single	0.014001	2	11/6/17	20										0	17128564	8/8/19
2923837	0	9/9/19 – 10/6/19	J	F	POST	Female	83.03080082	65+	Black	Medicare	Other	0.036764	2	11/14/17	19										0	17128532	8/8/19
2932853	0	6/17/19 – 7/14/19	AH	H	PRE	Male	78.70499658	65+	Black	Commercial	Married	0.26419	9	3/5/18	16										1	R01034	7/11/19
2953768	0	10/7/19 – 11/3/19	Q	D	POST	Female	71.84941821	65+	Black	Medicare	Other	0.030578	5	3/12/18	15										0	R08439	10/3/19
2956274	0	6/17/19 – 7/14/19	E	D	PRE	Female	81.35523614	65+	Black	Medicare	Other	0.076663	3	5/22/18	13										0	66255	10/3/19
2956274	0	8/12/19 – 9/8/19	E	D	PRE	Female	81.47570157	65+	Black	Medicare	Other	0.117515	3	5/22/18	13										1	66255	10/3/19
2956274	0	9/9/19 – 10/6/19	E	D	PRE	Female	81.59069131	65+	Black	Medicare	Other	0.117515	3	5/22/18	13										1	66255	10/3/19
2960730	0	6/17/19 – 7/14/19	M	F	PRE	Female	52.27104723	51-64	Black	Medicare	Married	0.173926	4	11/3/17	20										1	17008092	8/8/19
2960730	0	7/15/19 – 8/11/19	M	F	PRE	Female	52.35318275	51-64	Black	Medicare	Married	0.0409	4	11/3/17	20										0	17008092	8/8/19
2960730	0	9/9/19 – 10/6/19	M	F	POST	Female	52.52566735	51-64	Black	Medicare	Married	0.0409	4	11/3/17	20										0	17008092	8/8/19
2962553	0	10/7/19 – 11/3/19	Y	F	POST	Female	52.5119781	51-64	Black	Medicaid	Other		1	11/6/17	20										0	17128564	8/8/19
2965135	0	6/17/19 – 7/14/19	K	F	PRE	Female	74.27789186	65+	White	Medicare	Other	0.578293	3	11/14/17	19										1	R05356	8/8/19
2965135	0	7/15/19 – 8/11/19	K	F	PRE	Female	74.35728953	65+	White	Medicare	Other	0.578293	3	11/14/17	19										1	R05356	8/8/19
2965135	0	8/12/19 – 9/8/19	K	F	POST	Female	74.45037645	65+	White	Medicare	Other	0.578293	3	11/14/17	19										1	R05356	8/8/19
2965135	0	9/9/19 – 10/6/19	K	F	POST	Female	74.52703628	65+	White	Medicare	Other	0.578293	3	11/14/17	19										1	R05356	8/8/19
2965135	0	10/7/19 – 11/3/19	K	F	POST	Female	74.63381246	65+	White	Medicare	Other	0.578293	3	11/14/17	19										1	R05356	8/8/19
2974897	0	8/12/19 – 9/8/19	V	G	PRE	Female	70.86379192	65+	Black	Medicare	Single	0.015387	4	4/9/18	14										0	R49557	9/5/19
2982403	0	6/17/19 – 7/14/19	Y	F	PRE	Female	73.20465435	65+	White	Medicare	Single	0.027748	6	11/6/17	20										0	17128564	8/8/19
2988145	0	6/17/19 – 7/14/19	J	F	PRE	Female	52.30116359	51-64	White	Commercial	Married	0.01997	0	11/14/17	19										0	17128532	8/8/19
2988145	0	9/9/19 – 10/6/19	J	F	POST	Female	52.5119781	51-64	White	Commercial	Married	0.01997	0	11/14/17	19										0	17128532	8/8/19
3003522	0	6/17/19 – 7/14/19	S	G	PRE	Female	52.23203285	51-64	White	Commercial	Married	0.05606225	2	3/14/18	15										0	R01889	9/5/19
3003522	0	7/15/19 – 8/11/19	S	G	PRE	Female	52.30800821	51-64	White	Commercial	Married	0.05606225	2	3/14/18	15										0	R01889	9/5/19
3003522	0	8/12/19 – 9/8/19	S	G	PRE	Female	52.38603696	51-64	White	Commercial	Married	0.055105	2	3/14/18	15										0	R01889	9/5/19
3003522	0	9/9/19 – 10/6/19	S	G	POST	Female	52.47364819	51-64	White	Commercial	Married	0.058934	2	3/14/18	15										0	R01889	9/5/19
3005964	0	6/17/19 – 7/14/19	AA	B	PRE	Female	52.20031942	51-64	Black	Medicare	Single	0.527424333	12	11/5/18	7										1	17663414	9/5/19
3005964	0	9/9/19 – 10/6/19	AA	B	POST	Female	52.47091034	51-64	Black	Medicare	Single	0.663911	13	11/5/18	7										1	17663414	9/5/19
3007119	0	10/7/19 – 11/3/19	A	G	POST	Female	85.40451745	65+	White	Medicare	Married	0.024788	4	4/9/18	14										0	14332	9/5/19
3034006	0	7/15/19 – 8/11/19	AC	A	POST	Female	74.85968515	65+	White	Commercial	Other	0.018599	3	11/30/17	19										0	17102607	7/11/19
3034006	0	10/7/19 – 11/3/19	AC	A	POST	Female	75.12388775	65+	White	Commercial	Other	0.018235	3	11/30/17	19										0	17102607	7/11/19
3038791	0	6/17/19 – 7/14/19	T	B	PRE	Female	77.25393566	65+	Black	Medicare	Other	0.297768	4	1/31/18	17	0	0	1	1	71	0	0	0	0	1	17001217	9/5/19
3038791	0	7/15/19 – 8/11/19	T	B	PRE	Female	77.32511978	65+	Black	Medicare	Other	0.237462	5	1/31/18	17	0	0	1	1	71	0	0	0	0	1	17001217	9/5/19
3038791	0	8/12/19 – 9/8/19	T	B	PRE	Female	77.38398357	65+	Black	Medicare	Other	0.382864	5	1/31/18	17	0	0	1	1	71	0	0	0	0	1	17001217	9/5/19
3038791	1	9/9/19 – 10/6/19	T	B	POST	Female	77.45242984	65+	Black	Medicare	Other	0.237462	5	1/31/18	17	0	0	1	1	71	0	0	0	0	1	17001217	9/5/19
3038791	1	10/7/19 – 11/3/19	T	B	POST	Female	77.54551677	65+	Black	Medicare	Other	0.310163	5	1/31/18	17	0	0	1	1	71	0	0	0	0	1	17001217	9/5/19
3051588	0	10/7/19 – 11/3/19	K	F	POST	Female	82.91033539	65+	White	Medicare	Married	0.020766	2	11/14/17	19										0	R05356	8/8/19
3054293	0	7/15/19 – 8/11/19	G	E	PRE	Male	77.19917865	65+	White	Medicare	Married	0.024819	2	4/3/18	15										0	RF9330	10/3/19
3077104	0	6/17/19 – 7/14/19	B	E	PRE	Male	85.68925394	65+	White	Medicare	Married	0.217755	11	11/30/17	19										1	12443	10/3/19
3077104	0	9/9/19 – 10/6/19	B	E	PRE	Male	85.93839836	65+	White	Medicare	Married	0.217755	11	11/30/17	19										1	12443	10/3/19
3101706	0	8/12/19 – 9/8/19	I	F	POST	Male	75.95893224	65+	Black	Medicare	Married	0.034743	4	11/29/17	19										0	RF9676	8/8/19
3102654	0	6/17/19 – 7/14/19	E	D	PRE	Female	80.00821355	65+	Black	Medicare	Other	0.138807	2	5/22/18	13										1	66255	10/3/19
3102654	0	7/15/19 – 8/11/19	E	D	PRE	Female	80.09856263	65+	Black	Medicare	Other	0.138807	2	5/22/18	13										1	66255	10/3/19
3102654	0	9/9/19 – 10/6/19	E	D	PRE	Female	80.20533881	65+	Black	Medicare	Other	0.138807	2	5/22/18	13										1	66255	10/3/19
3103843	0	9/9/19 – 10/6/19	AJ	A	POST	Female	86.09993155	65+	Black	Medicare	Other	0.034364	9	3/14/18	15										0	17084189	7/11/19
3105350	0	7/15/19 – 8/11/19	X	H	POST	Female	75.35934292	65+	Black	Medicare	Other	0.015864	4	5/8/18	14										0	R00351	7/11/19
3116555	0	7/15/19 – 8/11/19	K	F	PRE	Female	94.11362081	65+	Black	Medicare	Other	0.043504	6	11/14/17	19										0	R05356	8/8/19
3119682	0	6/17/19 – 7/14/19	P	E	PRE	Male	75.07460643	65+	Black	Medicare	Single	0.023023	2	11/30/17	19										0	R02913	10/3/19
3119682	0	10/7/19 – 11/3/19	P	E	POST	Male	75.34291581	65+	Black	Medicare	Single	0.023023	2	11/30/17	19										0	R02913	10/3/19
3120318	0	6/17/19 – 7/14/19	X	H	PRE	Female	61.51676934	51-64	Black	Commercial	Married	0.013363	2	5/8/18	14										0	R00351	7/11/19
3127578	0	8/12/19 – 9/8/19	K	F	POST	Female	70.9705681	65+	Black	Medicare	Other	0.239362	7	11/14/17	19	1	0	1	0		1	0	0	0	1	R05356	8/8/19
3127578	0	9/9/19 – 10/6/19	K	F	POST	Female	71.04996578	65+	Black	Medicare	Other	0.239362	7	11/14/17	19	1	0	1	0		1	0	0	0	1	R05356	8/8/19
3127578	0	10/7/19 – 11/3/19	K	F	POST	Female	71.13894593	65+	Black	Medicare	Other	0.254864	7	11/14/17	19	1	0	1	0		1	0	0	0	1	R05356	8/8/19
3135498	0	6/17/19 – 7/14/19	F	G	PRE	Female	66.88295688	65+	Black	Medicare	Married	0.043421	2	11/30/17	19										0	R01040	9/5/19
3135498	0	7/15/19 – 8/11/19	F	G	PRE	Female	66.9596167	65+	Black	Medicare	Married	0.051468	2	11/30/17	19										0	R01040	9/5/19
3135498	0	8/12/19 – 9/8/19	F	G	PRE	Female	67.01711157	65+	Black	Medicare	Married	0.060868	2	11/30/17	19										0	R01040	9/5/19
3142650	0	10/7/19 – 11/3/19	L	D	POST	Male	80.79945243	65+	Black	Medicare	Married	0.020062	4	4/3/18	15										0	R08064	10/3/19
3145075	0	9/9/19 – 10/6/19	C	D	PRE	Female	57.57152635	51-64	Black	Medicare	Single	0.061724	2	5/22/18	13										0	14100	10/3/19
3148897	0	6/17/19 – 7/14/19	J	F	PRE	Female	69.9192334	65+	Black	Medicare	Single	0.055669	6	11/14/17	19										0	17128532	8/8/19
3148897	0	8/12/19 – 9/8/19	J	F	POST	Female	70.10266941	65+	Black	Medicare	Single	0.055669	7	11/14/17	19										0	17128532	8/8/19
3150810	0	6/17/19 – 7/14/19	Y	F	PRE	Female	51.43874059	51-64	Black	Medicare	Single	0.012867	0	11/6/17	20										0	17128564	8/8/19
3150810	0	9/9/19 – 10/6/19	Y	F	POST	Female	51.69336071	51-64	Black	Medicare	Single	0.012883	0	11/6/17	20										0	17128564	8/8/19
3166519	0	7/15/19 – 8/11/19	C	D	PRE	Female	76.51471595	65+	White	Medicare	Married	0.138395	2	5/22/18	13										1	14100	10/3/19
3178449	0	7/15/19 – 8/11/19	B	E	PRE	Male	74.37919233	65+	White	Medicare	Married	0.016901	3	11/30/17	19										0	12443	10/3/19
3178621	0	8/12/19 – 9/8/19	G	E	PRE	Male	75.41957563	65+	White	Medicare	Married	0.342407	9	4/3/18	15										1	RF9330	10/3/19
3178621	0	10/7/19 – 11/3/19	G	E	POST	Male	75.59206023	65+	White	Medicare	Married	0.342407	9	4/3/18	15										1	RF9330	10/3/19
3191541	0	8/12/19 – 9/8/19	A	G	PRE	Female	87.87405886	65+	White	Medicare	Married	0.026167	2	4/9/18	14										0	14332	9/5/19
3203825	0	6/17/19 – 7/14/19	G	E	PRE	Male	82.15468857	65+	White	Medicare	Married	0.040102	10	4/3/18	15										0	RF9330	10/3/19
3203825	0	9/9/19 – 10/6/19	G	E	PRE	Male	82.42299795	65+	White	Medicare	Married	0.023419	10	4/3/18	15										0	RF9330	10/3/19
3203999	0	6/17/19 – 7/14/19	I	F	PRE	Male	73.18822724	65+	White	Commercial	Married	0.635882	6	11/29/17	19										1	RF9676	8/8/19
3204781	0	10/7/19 – 11/3/19	K	F	POST	Female	51.47433265	51-64	Black	Medicare	Single	0.012629	2	11/14/17	19										0	R05356	8/8/19
3213592	0	6/17/19 – 7/14/19	T	B	PRE	Female	73.25667351	65+	Black	Medicare	Single	0.014001	2	1/31/18	17										0	17001217	9/5/19
3215274	0	8/12/19 – 9/8/19	R	F	POST	Male	51.31827515	51-64	White	Commercial	Single	0.012776	2	11/3/17	20										0	17128550	8/8/19
3224649	0	6/17/19 – 7/14/19	C	D	PRE	Male	77.22108145	65+	White	Medicare	Married	0.148996	2	5/22/18	13	0	1	1	1	1	0	0	0	0	1	14100	10/3/19
3224649	0	8/12/19 – 9/8/19	C	D	PRE	Male	77.34976044	65+	White	Medicare	Married	0.148996	3	5/22/18	13	0	1	1	1	1	0	0	0	0	1	14100	10/3/19
3224649	0	9/9/19 – 10/6/19	C	D	PRE	Male	77.44832307	65+	White	Medicare	Married	0.090881	3	5/22/18	13	0	1	1	1	1	0	0	0	0	0	14100	10/3/19
3224649	0	10/7/19 – 11/3/19	C	D	POST	Male	77.51540041	65+	White	Medicare	Married	0.148996	3	5/22/18	13	0	1	1	1	1	0	0	0	0	1	14100	10/3/19
3235306	0	8/12/19 – 9/8/19	AN	H	POST	Female	75.1430527	65+	Black	Medicare	Married	0.021645	2	1/1/19	6										0	17581376	7/11/19
3258639	0	7/15/19 – 8/11/19	P	E	PRE	Male	82.08350445	65+	Black	Medicare	Other	0.018107	2	11/30/17	19										0	R02913	10/3/19
3280757	0	6/17/19 – 7/14/19	Y	F	PRE	Female	68.20670773	65+	Black	Medicare	Other	0.42462	11	11/6/17	20	0	0	1	1	2	0	0	1	0	1	17128564	8/8/19
3280757	0	7/15/19 – 8/11/19	Y	F	PRE	Female	68.29295003	65+	Black	Medicare	Other	0.42462	11	11/6/17	20	0	0	1	1	2	0	0	1	0	1	17128564	8/8/19
3280757	0	8/12/19 – 9/8/19	Y	F	POST	Female	68.38877481	65+	Black	Medicare	Other	0.682684	11	11/6/17	20	0	0	1	1	2	0	0	1	0	1	17128564	8/8/19
3280757	0	9/9/19 – 10/6/19	Y	F	POST	Female	68.46543463	65+	Black	Medicare	Other	0.42462	11	11/6/17	20	0	0	1	1	2	0	0	1	0	1	17128564	8/8/19
3280757	0	10/7/19 – 11/3/19	Y	F	POST	Female	68.56262834	65+	Black	Medicare	Other	0.42462	11	11/6/17	20	0	0	1	1	2	0	0	1	0	1	17128564	8/8/19
3280930	0	9/9/19 – 10/6/19	K	F	POST	Female	72.99383984	65+	White	Medicare	Single	0.014001	1	11/14/17	19										0	R05356	8/8/19
3296704	0	9/9/19 – 10/6/19	N	B	POST	Female	71.92334018	65+	White	Medicare	Married	0.015275	3	3/14/18	15										0	RF12959	9/5/19
3312543	0	8/12/19 – 9/8/19	I	F	POST	Female	66.7980835	65+	Black	Medicare	Single	0.015194	4	11/29/17	19										0	RF9676	8/8/19
3317542	0	9/9/19 – 10/6/19	Y	F	POST	Female	64.24366872	51-64	Black	Commercial	Single	0.014001	0	11/6/17	20										0	17128564	8/8/19
3321940	0	6/17/19 – 7/14/19	B	E	PRE	Male	74.91307324	65+	Black	Medicare	Married	0.016185	2	11/30/17	19										0	12443	10/3/19
3321940	0	7/15/19 – 8/11/19	B	E	PRE	Male	74.95140315	65+	Black	Medicare	Married	0.024148	3	11/30/17	19										0	12443	10/3/19
3321940	0	8/12/19 – 9/8/19	B	E	PRE	Male	75.05270363	65+	Black	Medicare	Married	0.024148	3	11/30/17	19										0	12443	10/3/19
3321940	0	9/9/19 – 10/6/19	B	E	PRE	Male	75.14852841	65+	Black	Medicare	Married	0.024148	3	11/30/17	19										0	12443	10/3/19
3331360	0	6/17/19 – 7/14/19	S	G	PRE	Female	72.53935661	65+	White	Medicare	Married	0.014001	3	3/14/18	15										0	R01889	9/5/19
3332574	0	10/7/19 – 11/3/19	R	F	POST	Male	74.9486653	65+	Black	Medicare	Married	0.040658	2	11/3/17	20										0	17128550	8/8/19
3346632	0	10/7/19 – 11/3/19	AE	H	POST	Female	64.82409309	51-64	White	Commercial	Married	0.013363	2	5/8/18	14										0	6421	7/11/19
3372760	0	7/15/19 – 8/11/19	R	F	PRE	Male	74.85557837	65+	White	Medicare	Single	0.017637	6	11/3/17	20										0	17128550	8/8/19
3383981	0	6/17/19 – 7/14/19	Y	F	PRE	Female	75.10198494	65+	White	Medicare	Married	0.099769	5	11/6/17	20										0	17128564	8/8/19
3383981	0	9/9/19 – 10/6/19	Y	F	POST	Female	75.35112936	65+	White	Medicare	Married	0.099769	5	11/6/17	20										0	17128564	8/8/19
3388592	0	10/7/19 – 11/3/19	AC	A	POST	Female	75.49897331	65+	Black	Medicare	Single	0.028633	5	11/30/17	19										0	17102607	7/11/19
3393394	0	6/17/19 – 7/14/19	E	D	PRE	Female	76.88980151	65+	Black	Medicare	Other	0.257666	9	5/22/18	13										1	66255	10/3/19
3393394	0	9/9/19 – 10/6/19	E	D	PRE	Female	77.14715948	65+	Black	Medicare	Other	0.160523	9	5/22/18	13										1	66255	10/3/19
3399615	0	7/15/19 – 8/11/19	AD	A	POST	Female	72.44353183	65+	White	Medicare	Other	0.620151	11	10/12/17	20										1	R00362	7/11/19
3399615	0	8/12/19 – 9/8/19	AD	A	POST	Female	72.49691992	65+	White	Medicare	Other	0.620151	11	10/12/17	20										1	R00362	7/11/19
3399615	0	9/9/19 – 10/6/19	AD	A	POST	Female	72.57494867	65+	White	Medicare	Other	0.6722355	11	10/12/17	20										1	R00362	7/11/19
3399615	0	10/7/19 – 11/3/19	AD	A	POST	Female	72.65434634	65+	White	Medicare	Other	0.620151	11	10/12/17	20										1	R00362	7/11/19
3399706	0	9/9/19 – 10/6/19	S	G	POST	Female	50.48049281	36-50	Black	Medicaid	Single	0.037629	3	3/14/18	15										0	R01889	9/5/19
3407640	0	9/9/19 – 10/6/19	L	D	PRE	Female	63.6550308	51-64	Black	Medicaid	Single	0.076872	2	4/3/18	15										0	R08064	10/3/19
3415031	0	8/12/19 – 9/8/19	T	B	PRE	Male	66.96098563	65+	Black	Medicare	Single	0.023404	2	1/31/18	17										0	17001217	9/5/19
3415031	0	9/9/19 – 10/6/19	T	B	POST	Male	67.05544148	65+	Black	Medicare	Single	0.025639	2	1/31/18	17										0	17001217	9/5/19
3415031	0	10/7/19 – 11/3/19	T	B	POST	Male	67.13483915	65+	Black	Medicare	Single	0.0245215	2	1/31/18	17										0	17001217	9/5/19
3430436	0	6/17/19 – 7/14/19	O	B	PRE	Female	57.63039014	51-64	Black	Commercial	Single	0.106967	2	10/18/17	20										1	R06829	9/5/19
3430436	0	7/15/19 – 8/11/19	O	B	PRE	Female	57.70431212	51-64	Black	Commercial	Single	0.106967	2	10/18/17	20										1	R06829	9/5/19
3430436	0	9/9/19 – 10/6/19	O	B	POST	Female	57.84257358	51-64	Black	Commercial	Single	0.106967	2	10/18/17	20										1	R06829	9/5/19
3430436	0	10/7/19 – 11/3/19	O	B	POST	Female	57.9192334	51-64	Black	Commercial	Single	0.106967	2	10/18/17	20										1	R06829	9/5/19
3430840	0	6/17/19 – 7/14/19	M	F	PRE	Female	68.93086927	65+	Black	Medicare	Single	0.013582	1	11/3/17	20										0	17008092	8/8/19
3437191	0	7/15/19 – 8/11/19	A	G	PRE	Female	79.75633128	65+	White	Medicare	Other	0.019321	2	4/9/18	14										0	14332	9/5/19
3447711	0	9/9/19 – 10/6/19	N	B	POST	Female	52.96098563	51-64	Black	Medicare	Single	0.014671	2	3/14/18	15										0	RF12959	9/5/19
3452190	0	9/9/19 – 10/6/19	AD	A	POST	Male	76.20807666	65+	White	Commercial	Married	0.015671	2	10/12/17	20										0	R00362	7/11/19
3452984	0	8/12/19 – 9/8/19	AD	A	POST	Female	78.54072553	65+	Black	Medicare	Single	0.322963	5	10/12/17	20										1	R00362	7/11/19
3452984	0	10/7/19 – 11/3/19	AD	A	POST	Female	78.65297741	65+	Black	Medicare	Single	0.322963	5	10/12/17	20										1	R00362	7/11/19
3455854	0	7/15/19 – 8/11/19	R	F	PRE	Female	78.75701574	65+	White	Medicare	Single	0.021922	2	11/3/17	20										0	17128550	8/8/19
3455854	0	8/12/19 – 9/8/19	R	F	POST	Female	78.86926763	65+	White	Medicare	Single	0.021922	2	11/3/17	20										0	17128550	8/8/19
3455854	0	10/7/19 – 11/3/19	R	F	POST	Female	78.98699521	65+	White	Medicare	Single	0.021922	2	11/3/17	20										0	17128550	8/8/19
3459195	0	6/17/19 – 7/14/19	I	F	PRE	Male	84.55715264	65+	White	Medicare	Married	0.17511	8	11/29/17	19										1	RF9676	8/8/19
3459195	0	7/15/19 – 8/11/19	I	F	PRE	Male	84.65023956	65+	White	Medicare	Married	0.17511	8	11/29/17	19										1	RF9676	8/8/19
3459195	0	8/12/19 – 9/8/19	I	F	POST	Male	84.73648186	65+	White	Medicare	Married	0.21345	8	11/29/17	19										1	RF9676	8/8/19
3459195	0	9/9/19 – 10/6/19	I	F	POST	Male	84.79397673	65+	White	Medicare	Married	0.13677	8	11/29/17	19										1	RF9676	8/8/19
3459195	0	10/7/19 – 11/3/19	I	F	POST	Male	84.88021903	65+	White	Medicare	Married	0.17511	8	11/29/17	19										1	RF9676	8/8/19
3474962	0	8/12/19 – 9/8/19	N	B	PRE	Male	67.1430527	65+	White	Medicare	Other	0.136773	8	3/14/18	15										1	RF12959	9/5/19
3493418	0	10/7/19 – 11/3/19	F	G	POST	Female	73.43189596	65+	Black	Medicare	Single	0.015792	4	11/30/17	19										0	R01040	9/5/19
3497245	0	9/9/19 – 10/6/19	K	F	POST	Female	74.93497604	65+	White	Medicare	Other	0.015343	2	11/14/17	19										0	R05356	8/8/19
3502697	0	9/9/19 – 10/6/19	K	F	POST	Female	76.91444216	65+	Black	Medicare	Married	0.023349	0	11/14/17	19										0	R05356	8/8/19
3502697	0	10/7/19 – 11/3/19	K	F	POST	Female	77.0403833	65+	Black	Medicare	Married	0.023349	0	11/14/17	19										0	R05356	8/8/19
3508512	0	10/7/19 – 11/3/19	B	E	POST	Male	82.17385353	65+	White	Medicare	Married	0.036504	6	11/30/17	19										0	12443	10/3/19
3509676	0	6/17/19 – 7/14/19	M	F	PRE	Male	66.59548255	65+	White	Medicare	Married	0.022193	2	11/3/17	20										0	17008092	8/8/19
3511433	0	6/17/19 – 7/14/19	Q	D	PRE	Female	82.091718	65+	Black	Medicare	Other	0.089192	9	3/12/18	15										0	R08439	10/3/19
3511433	0	7/15/19 – 8/11/19	Q	D	PRE	Female	82.18480493	65+	Black	Medicare	Other	0.083259	9	3/12/18	15										0	R08439	10/3/19
3511433	0	9/9/19 – 10/6/19	Q	D	PRE	Female	82.31348392	65+	Black	Medicare	Other	0.089192	10	3/12/18	15										0	R08439	10/3/19
3511433	0	10/7/19 – 11/3/19	Q	D	POST	Female	82.39014374	65+	Black	Medicare	Other	0.083259	10	3/12/18	15										0	R08439	10/3/19
3512381	0	8/12/19 – 9/8/19	K	F	POST	Male	67.90417522	65+	White	Medicare	Married	0.020034	4	11/14/17	19										0	R05356	8/8/19
3540457	0	6/17/19 – 7/14/19	AC	A	PRE	Female	75.61670089	65+	Black	Medicare	Single	0.105555	3	11/30/17	19										1	17102607	7/11/19
3540457	0	7/15/19 – 8/11/19	AC	A	POST	Female	75.65776865	65+	Black	Medicare	Single	0.087537	3	11/30/17	19										0	17102607	7/11/19
3540457	0	8/12/19 – 9/8/19	AC	A	POST	Female	75.71526352	65+	Black	Medicare	Single	0.087537	3	11/30/17	19										0	17102607	7/11/19
3540457	0	10/7/19 – 11/3/19	AC	A	POST	Female	75.88774812	65+	Black	Medicare	Single	0.105555	3	11/30/17	19										1	17102607	7/11/19
3542438	0	8/12/19 – 9/8/19	S	G	PRE	Female	67.33744011	65+	White	Medicare	Married	0.013363	3	3/14/18	15										0	R01889	9/5/19
3555869	0	8/12/19 – 9/8/19	J	F	POST	Female	74.42847365	65+	White	Medicare	Married	0.014919	2	11/14/17	19										0	17128532	8/8/19
3558947	0	10/7/19 – 11/3/19	J	F	POST	Female	69.71115674	65+	Black	Medicare	Single	0.020492	4	11/14/17	19										0	17128532	8/8/19
3575255	0	6/17/19 – 7/14/19	J	F	PRE	Female	68.13415469	65+	Black	Medicare	Married	0.043015	4	11/14/17	19										0	17128532	8/8/19
3575255	0	7/15/19 – 8/11/19	J	F	PRE	Female	68.20807666	65+	Black	Medicare	Married	0.034586	4	11/14/17	19										0	17128532	8/8/19
3575255	0	8/12/19 – 9/8/19	J	F	POST	Female	68.28473648	65+	Black	Medicare	Married	0.034586	4	11/14/17	19										0	17128532	8/8/19
3575255	0	9/9/19 – 10/6/19	J	F	POST	Female	68.36413416	65+	Black	Medicare	Married	0.043015	4	11/14/17	19										0	17128532	8/8/19
3575255	0	10/7/19 – 11/3/19	J	F	POST	Female	68.43805613	65+	Black	Medicare	Married	0.043015	4	11/14/17	19										0	17128532	8/8/19
3575909	0	6/17/19 – 7/14/19	J	F	PRE	Female	72.95003422	65+	Black	Medicare	Other		4	11/14/17	19										0	17128532	8/8/19
3575909	0	7/15/19 – 8/11/19	J	F	PRE	Female	73.02669405	65+	Black	Medicare	Other	0.056129	4	11/14/17	19										0	17128532	8/8/19
3575909	0	8/12/19 – 9/8/19	J	F	POST	Female	73.10335387	65+	Black	Medicare	Other	0.056129	4	11/14/17	19										0	17128532	8/8/19
3595865	0	8/12/19 – 9/8/19	V	G	PRE	Female	84.03559206	65+	Black	Medicare	Other	0.575731	14	4/9/18	14	0	0	1	0		0	0	0	0	1	R49557	9/5/19
3600566	0	6/17/19 – 7/14/19	O	B	PRE	Female	67.05544148	65+	Black	Commercial	Single	0.321781	12	10/18/17	20										1	R06829	9/5/19
3600566	0	7/15/19 – 8/11/19	O	B	PRE	Female	67.1321013	65+	Black	Commercial	Single	0.321781	12	10/18/17	20										1	R06829	9/5/19
3600566	0	8/12/19 – 9/8/19	O	B	PRE	Female	67.22792608	65+	Black	Commercial	Single	0.3304795	12	10/18/17	20										1	R06829	9/5/19
3600566	0	9/9/19 – 10/6/19	O	B	POST	Female	67.32375086	65+	Black	Commercial	Single	0.321781	12	10/18/17	20										1	R06829	9/5/19
3600566	0	10/7/19 – 11/3/19	O	B	POST	Female	67.40041068	65+	Black	Commercial	Single	0.321781	12	10/18/17	20										1	R06829	9/5/19
3600756	0	8/12/19 – 9/8/19	J	F	POST	Female	72.84325804	65+	White	Medicare	Married	0.014001	2	11/14/17	19										0	17128532	8/8/19
3606563	0	9/9/19 – 10/6/19	M	F	POST	Male	72.8788501	65+	Black	Medicare	Single	0.014301	2	11/3/17	20										0	17008092	8/8/19
3616018	0	10/7/19 – 11/3/19	F	G	POST	Female	86.10814511	65+	Black	Medicare	Single	0.026167	3	11/30/17	19										0	R01040	9/5/19
3635778	0	7/15/19 – 8/11/19	C	D	PRE	Female	75.75085558	65+	White	Medicare	Other	0.038731	3	5/22/18	13										0	14100	10/3/19
3636339	0	8/12/19 – 9/8/19	M	F	POST	Female	74.38466804	65+	White	Medicare	Married	0.025358	4	11/3/17	20										0	17008092	8/8/19
3645082	0	6/17/19 – 7/14/19	F	G	PRE	Female	49.05407255	36-50	Black	Medicare	Other	0.047768	4	11/30/17	19										0	R01040	9/5/19
3652252	0	7/15/19 – 8/11/19	G	E	PRE	Male	89.07597536	65+	White	Medicare	Married	0.038484	9	4/3/18	15										0	RF9330	10/3/19
3657095	0	8/12/19 – 9/8/19	I	F	POST	Male	72.65708419	65+	Black	Commercial	Married	0.018464	4	11/29/17	19										0	RF9676	8/8/19
3664836	0	7/15/19 – 8/11/19	AH	H	POST	Male	71.46885695	65+	White	Commercial	Married	0.027268	3	3/5/18	16										0	R01034	7/11/19
3666252	0	8/12/19 – 9/8/19	A	G	PRE	Female	65.43463381	65+	Black	Medicare	Married	0.013363	3	4/9/18	14										0	14332	9/5/19
3666252	0	9/9/19 – 10/6/19	A	G	POST	Female	65.52224504	65+	Black	Medicare	Married		3	4/9/18	14										0	14332	9/5/19
3669645	0	7/15/19 – 8/11/19	K	F	PRE	Female	67.25804244	65+	White	Medicare	Married	0.013363	2	11/14/17	19										0	R05356	8/8/19
3691482	0	6/17/19 – 7/14/19	I	F	PRE	Female	66.75427789	65+	White	Medicare	Other	0.400159	8	11/29/17	19										1	RF9676	8/8/19
3691482	0	7/15/19 – 8/11/19	I	F	PRE	Female	66.82135524	65+	White	Medicare	Other	0.481703	8	11/29/17	19										1	RF9676	8/8/19
3691482	0	8/12/19 – 9/8/19	I	F	POST	Female	66.88843258	65+	White	Medicare	Other	0.563247	9	11/29/17	19										1	RF9676	8/8/19
3691482	0	9/9/19 – 10/6/19	I	F	POST	Female	66.9650924	65+	White	Medicare	Other	0.400159	9	11/29/17	19										1	RF9676	8/8/19
3693314	0	6/17/19 – 7/14/19	M	F	PRE	Male	70.63381246	65+	White	Medicare	Married	0.688191	10	11/3/17	20	1	1	0	0		1	1	0	0	1	17008092	8/8/19
3693314	1	7/15/19 – 8/11/19	M	F	PRE	Male	70.72142368	65+	White	Medicare	Married	0.6832125	10	11/3/17	20	1	1	0	0		1	1	0	0	1	17008092	8/8/19
3693314	1	8/12/19 – 9/8/19	M	F	POST	Male	70.80629706	65+	White	Medicare	Married	0.688191	10	11/3/17	20	1	1	0	0		1	1	0	0	1	17008092	8/8/19
3693314	1	9/9/19 – 10/6/19	M	F	POST	Male	70.87748118	65+	White	Medicare	Married	0.688191	10	11/3/17	20	1	1	0	0		1	1	0	0	1	17008092	8/8/19
3701232	0	6/17/19 – 7/14/19	H	B	PRE	Female	60.60506502	51-64	Black	Medicaid	Single	0.263505	6	1/10/18	17										1	R08438	9/5/19
3701232	0	7/15/19 – 8/11/19	H	B	PRE	Female	60.69678303	51-64	Black	Medicaid	Single	0.384442	6	1/10/18	17										1	R08438	9/5/19
3701232	0	8/12/19 – 9/8/19	H	B	PRE	Female	60.78028747	51-64	Black	Medicaid	Single	0.263505	6	1/10/18	17										1	R08438	9/5/19
3701232	0	9/9/19 – 10/6/19	H	B	POST	Female	60.84052019	51-64	Black	Medicaid	Single	0.384442	6	1/10/18	17										1	R08438	9/5/19
3701232	0	10/7/19 – 11/3/19	H	B	POST	Female	60.92539357	51-64	Black	Medicaid	Single	0.3239735	6	1/10/18	17										1	R08438	9/5/19
3704996	0	7/15/19 – 8/11/19	M	F	PRE	Female	81.97125257	65+	Black	Medicare	Married	0.022107	3	11/3/17	20										0	17008092	8/8/19
3721248	0	9/9/19 – 10/6/19	M	F	POST	Female	72.07392197	65+	Black	Medicare	Single	0.017784	4	11/3/17	20										0	17008092	8/8/19
3722691	0	8/12/19 – 9/8/19	K	F	POST	Male	67.46338125	65+	White	Medicare	Married	0.157005	5	11/14/17	19										1	R05356	8/8/19
3723574	0	6/17/19 – 7/14/19	F	G	PRE	Female	73.14989733	65+	Black	Medicare	Other	0.014001	2	11/30/17	19										0	R01040	9/5/19
3724796	0	7/15/19 – 8/11/19	Y	F	PRE	Male	77.51950719	65+	White	Medicare	Married	0.018107	4	11/6/17	20										0	17128564	8/8/19
3726486	0	6/17/19 – 7/14/19	Q	D	PRE	Female	68.31759069	65+	White	Commercial	Married	0.013615	2	3/12/18	15										0	R08439	10/3/19
3732351	0	6/17/19 – 7/14/19	K	F	PRE	Male	76.92813142	65+	White	Medicare	Married	0.117615	2	11/14/17	19										1	R05356	8/8/19
3732351	0	8/12/19 – 9/8/19	K	F	POST	Male	77.11978097	65+	White	Medicare	Married	0.117615	2	11/14/17	19										1	R05356	8/8/19
3732351	0	9/9/19 – 10/6/19	K	F	POST	Male	77.18822724	65+	White	Medicare	Married	0.117615	2	11/14/17	19										1	R05356	8/8/19
3748563	0	7/15/19 – 8/11/19	K	F	PRE	Female	70.22039699	65+	Black	Commercial	Single	0.024906	0	11/14/17	19										0	R05356	8/8/19
3748563	0	8/12/19 – 9/8/19	K	F	POST	Female	70.30527036	65+	Black	Commercial	Single	0.024906	0	11/14/17	19										0	R05356	8/8/19
3750643	0	9/9/19 – 10/6/19	J	F	POST	Female	48.86652977	36-50	Black	Commercial	Single	0.015397	1	11/14/17	19										0	17128532	8/8/19
3750643	0	10/7/19 – 11/3/19	J	F	POST	Female	48.95277207	36-50	Black	Commercial	Single	0.015397	1	11/14/17	19										0	17128532	8/8/19
3752680	0	6/17/19 – 7/14/19	AG	G	PRE	Female	69.74401095	65+	Black	Medicare	Other	0.03575	4	11/30/17	19										0	17104932	9/5/19
3757952	0	9/9/19 – 10/6/19	F	G	POST	Female	74.84462697	65+	Black	Commercial	Other	0.015847	2	11/30/17	19										0	R01040	9/5/19
3759727	0	6/17/19 – 7/14/19	S	G	PRE	Female	66.71594798	65+	Black	Medicare	Other	0.014484	6	3/14/18	15										0	R01889	9/5/19
3759974	0	7/15/19 – 8/11/19	AA	B	PRE	Female	74.58179329	65+	Black	Medicare	Single	0.031061	10	11/5/18	7										0	17663414	9/5/19
3773983	0	9/9/19 – 10/6/19	P	E	PRE	Male	73.26214921	65+	White	Medicare	Married	0.019432	8	11/30/17	19										0	R02913	10/3/19
3774080	0	7/15/19 – 8/11/19	O	B	PRE	Female	59.62217659	51-64	Black	Medicare	Married	0.013905	3	10/18/17	20										0	R06829	9/5/19
3780590	0	7/15/19 – 8/11/19	J	F	PRE	Female	90.33812457	65+	White	Medicare	Other	0.035242	3	11/14/17	19										0	17128532	8/8/19
3780590	0	10/7/19 – 11/3/19	J	F	POST	Female	90.55989049	65+	White	Medicare	Other	0.035242	3	11/14/17	19										0	17128532	8/8/19
3786746	0	7/15/19 – 8/11/19	I	F	PRE	Female	82.31348392	65+	White	Medicare	Married	0.028481	4	11/29/17	19										0	RF9676	8/8/19
3786746	0	10/7/19 – 11/3/19	I	F	POST	Female	82.52429843	65+	White	Medicare	Married	0.028481	4	11/29/17	19										0	RF9676	8/8/19
3795648	0	10/7/19 – 11/3/19	F	G	POST	Female	69.25119781	65+	Black	Medicare	Married	0.406308	8	11/30/17	19										1	R01040	9/5/19
3796166	0	8/12/19 – 9/8/19	T	B	PRE	Female	61.42368241	51-64	Black	Medicaid	Single	0.013363	4	1/31/18	17										0	17001217	9/5/19
3796737	0	8/12/19 – 9/8/19	E	D	PRE	Male	70.9486653	65+	White	Commercial	Married	0.059541	2	5/22/18	13										0	66255	10/3/19
3796737	0	10/7/19 – 11/3/19	E	D	POST	Male	71.10198494	65+	White	Commercial	Married	0.059541	2	5/22/18	13										0	66255	10/3/19
3806718	0	6/17/19 – 7/14/19	E	D	PRE	Male	73.91649555	65+	White	Commercial	Single	0.022673	4	5/22/18	13										0	66255	10/3/19
3806718	0	9/9/19 – 10/6/19	E	D	PRE	Male	74.16563997	65+	White	Commercial	Single	0.022673	4	5/22/18	13										0	66255	10/3/19
3808011	0	8/12/19 – 9/8/19	B	E	PRE	Male	68.95277207	65+	Black	Medicare	Married	0.017526	2	11/30/17	19										0	12443	10/3/19
3808011	0	9/9/19 – 10/6/19	B	E	PRE	Male	69.02669405	65+	Black	Medicare	Married	0.049486667	2	11/30/17	19										0	12443	10/3/19
3808011	0	10/7/19 – 11/3/19	B	E	POST	Male	69.09787817	65+	Black	Medicare	Married	0.065467	2	11/30/17	19										0	12443	10/3/19
3810512	0	6/17/19 – 7/14/19	X	H	PRE	Female	71.31827515	65+	Black	Medicare	Single	0.052518	5	5/8/18	14										0	R00351	7/11/19
3810512	0	8/12/19 – 9/8/19	X	H	POST	Female	71.47433265	65+	Black	Medicare	Single	0.034155	5	5/8/18	14										0	R00351	7/11/19
3810512	0	10/7/19 – 11/3/19	X	H	POST	Female	71.64681725	65+	Black	Medicare	Single	0.034155	5	5/8/18	14										0	R00351	7/11/19
3815651	0	7/15/19 – 8/11/19	I	F	PRE	Female	78.12457221	65+	Black	Medicare	Married	0.017729	4	11/29/17	19										0	RF9676	8/8/19
3830080	0	7/15/19 – 8/11/19	M	F	PRE	Female	65.33607118	65+	Black	Medicare	Single	0.503021	9	11/3/17	20	0	0	1	1	6	0	0	0	0	1	17008092	8/8/19
3830080	0	8/12/19 – 9/8/19	M	F	POST	Female	65.40999316	65+	Black	Medicare	Single	0.586556	9	11/3/17	20	0	0	1	1	6	0	0	0	0	1	17008092	8/8/19
3830080	0	9/9/19 – 10/6/19	M	F	POST	Female	65.46748802	65+	Black	Medicare	Single	0.586556	9	11/3/17	20	0	0	1	1	6	0	0	0	0	1	17008092	8/8/19
3830080	1	10/7/19 – 11/3/19	M	F	POST	Female	65.53456537	65+	Black	Medicare	Single	0.5447885	9	11/3/17	20	0	0	1	1	6	0	0	0	0	1	17008092	8/8/19
3836673	0	6/17/19 – 7/14/19	F	G	PRE	Female	73.51129363	65+	Black	Medicare	Single	0.122308	10	11/30/17	19	0	0	1	1	5	0	0	1	1	1	R01040	9/5/19
3836673	0	7/15/19 – 8/11/19	F	G	PRE	Female	73.59342916	65+	Black	Medicare	Single	0.165059	10	11/30/17	19	0	0	1	1	5	0	0	1	1	1	R01040	9/5/19
3836673	0	8/12/19 – 9/8/19	F	G	PRE	Female	73.66461328	65+	Black	Medicare	Single	0.095367	10	11/30/17	19	0	0	1	1	5	0	0	1	1	0	R01040	9/5/19
3836673	0	9/9/19 – 10/6/19	F	G	POST	Female	73.7467488	65+	Black	Medicare	Single	0.165059	10	11/30/17	19	0	0	1	1	5	0	0	1	1	1	R01040	9/5/19
3846425	0	8/12/19 – 9/8/19	F	G	PRE	Female	77.28678987	65+	Black	Medicaid	Other	0.031213	7	11/30/17	19										0	R01040	9/5/19
3849890	0	8/12/19 – 9/8/19	M	F	POST	Male	72.14510609	65+	Black	Medicare	Married	0.02329	2	11/3/17	20										0	17008092	8/8/19
3851094	0	7/15/19 – 8/11/19	S	G	PRE	Female	67.9835729	65+	White	Commercial	Married	0.014605	2	3/14/18	15										0	R01889	9/5/19
3852860	0	7/15/19 – 8/11/19	G	E	PRE	Female	48.27104723	36-50	Black	Medicare	Single	0.012508	2	4/3/18	15										0	RF9330	10/3/19
3855004	0	6/17/19 – 7/14/19	X	H	PRE	Female	73.86173854	65+	White	Commercial	Married	0.014001	3	5/8/18	14										0	R00351	7/11/19
3862109	0	7/15/19 – 8/11/19	V	G	PRE	Female	62.63928816	51-64	Black	Medicaid	Married	0.031968	9	4/9/18	14										0	R49557	9/5/19
3871761	0	8/12/19 – 9/8/19	R	F	POST	Male	71.81382615	65+	White	Medicare	Single	0.014984	9	11/3/17	20										0	17128550	8/8/19
3889805	0	10/7/19 – 11/3/19	M	F	POST	Male	70.62559891	65+	Black	Medicare	Single	0.01613	4	11/3/17	20										0	17008092	8/8/19
3899564	0	7/15/19 – 8/11/19	AH	H	POST	Female	73.8973306	65+	Black	Medicare	Other	0.172458	7	3/5/18	16										1	R01034	7/11/19
3899564	0	8/12/19 – 9/8/19	AH	H	POST	Female	74.00410678	65+	Black	Medicare	Other	0.172458	7	3/5/18	16										1	R01034	7/11/19
3899564	0	9/9/19 – 10/6/19	AH	H	POST	Female	74.08350445	65+	Black	Medicare	Other	0.172458	7	3/5/18	16										1	R01034	7/11/19
3908050	0	9/9/19 – 10/6/19	F	G	POST	Female	61.44558522	51-64	Black	Medicaid	Single	0.020307	4	11/30/17	19										0	R01040	9/5/19
3915097	0	6/17/19 – 7/14/19	K	F	PRE	Female	71.84941821	65+	White	Medicare	Married	0.021122	2	11/14/17	19										0	R05356	8/8/19
3915899	0	8/12/19 – 9/8/19	E	D	PRE	Female	65.8973306	65+	White	Commercial	Single	0.014104	2	5/22/18	13										0	66255	10/3/19
3918950	0	7/15/19 – 8/11/19	A	G	PRE	Female	68.12594114	65+	Black	Medicare	Other	0.013363	5	4/9/18	14										0	14332	9/5/19
3927217	0	6/17/19 – 7/14/19	M	F	PRE	Female	62.86652977	51-64	Black	Commercial	Single	0.014811	4	11/3/17	20										0	17008092	8/8/19
3934668	1	9/9/19 – 10/6/19	AC	A	POST	Female	63.16495551	51-64	Black	Medicare	Single	0.248907	11	11/30/17	19										1	17102607	7/11/19
3938594	0	8/12/19 – 9/8/19	Y	F	POST	Female	73.78507871	65+	Black	Commercial	Married	0.014001	2	11/6/17	20										0	17128564	8/8/19
3940087	0	9/9/19 – 10/6/19	J	F	POST	Female	68.86926763	65+	Black	Commercial	Other	0.018771	2	11/14/17	19										0	17128532	8/8/19
3940087	0	10/7/19 – 11/3/19	J	F	POST	Female	68.97467488	65+	Black	Commercial	Other	0.018771	2	11/14/17	19										0	17128532	8/8/19
3951506	0	7/15/19 – 8/11/19	Q	D	PRE	Female	57.50034223	51-64	Black	Commercial	Married	0.23324	5	3/12/18	15										1	R08439	10/3/19
3951506	0	8/12/19 – 9/8/19	Q	D	PRE	Female	57.5797399	51-64	Black	Commercial	Married	0.144293	5	3/12/18	15										1	R08439	10/3/19
3951506	0	9/9/19 – 10/6/19	Q	D	PRE	Female	57.67282683	51-64	Black	Commercial	Married	0.144293	5	3/12/18	15										1	R08439	10/3/19
3951506	0	10/7/19 – 11/3/19	Q	D	POST	Female	57.74948665	51-64	Black	Commercial	Married	0.23324	5	3/12/18	15										1	R08439	10/3/19
3952660	0	7/15/19 – 8/11/19	A	G	PRE	Female	73.21013005	65+	White	Medicare	Married	0.019296	4	4/9/18	14										0	14332	9/5/19
3952660	0	8/12/19 – 9/8/19	A	G	PRE	Female	73.32511978	65+	White	Medicare	Married	0.019296	4	4/9/18	14										0	14332	9/5/19
3952660	0	9/9/19 – 10/6/19	A	G	POST	Female	73.39904175	65+	White	Medicare	Married	0.019296	4	4/9/18	14										0	14332	9/5/19
3952660	0	10/7/19 – 11/3/19	A	G	POST	Female	73.44010951	65+	White	Medicare	Married	0.019296	4	4/9/18	14										0	14332	9/5/19
3960374	0	7/15/19 – 8/11/19	X	H	POST	Female	64.14236824	51-64	Black	Medicare	Single	0.014297	3	5/8/18	14										0	R00351	7/11/19
3960374	0	9/9/19 – 10/6/19	X	H	POST	Female	64.29568789	51-64	Black	Medicare	Single	0.015802	3	5/8/18	14										0	R00351	7/11/19
3970282	0	9/9/19 – 10/6/19	D	D	PRE	Male	75.21971253	65+	Black	Medicare	Married	0.106985	4	5/10/18	13	1	1	1	0		0	0	0	0	1	17021340	10/3/19
3970753	0	6/17/19 – 7/14/19	J	F	PRE	Female	72.91718001	65+	Black	Medicare	Other	0.020279	1	11/14/17	19										0	17128532	8/8/19
3975174	0	9/9/19 – 10/6/19	AD	A	POST	Female	77.35523614	65+	White	Medicare	Married		6	10/12/17	20										0	R00362	7/11/19
3975950	0	8/12/19 – 9/8/19	O	B	PRE	Female	78.80082136	65+	White	Medicare	Married	0.097259	4	10/18/17	20										0	R06829	9/5/19
3977501	0	7/15/19 – 8/11/19	AD	A	POST	Female	68.1560575	65+	Other	Medicare	Married	0.025196	3	10/12/17	20										0	R00362	7/11/19
3984614	0	7/15/19 – 8/11/19	I	F	PRE	Female	68.58590007	65+	Black	Medicaid	Single		2	11/29/17	19										0	RF9676	8/8/19
3985900	0	8/12/19 – 9/8/19	AH	H	POST	Female	68.45448323	65+	Black	Commercial	Married	0.013833	2	3/5/18	16										0	R01034	7/11/19
4000675	0	9/9/19 – 10/6/19	E	D	PRE	Male	71.02258727	65+	White	Medicare	Married	0.04548	8	5/22/18	13										0	66255	10/3/19
4005336	0	8/12/19 – 9/8/19	K	F	POST	Female	66.6201232	65+	Black	Medicare	Single	0.030521	2	11/14/17	19										0	R05356	8/8/19
4011326	0	9/9/19 – 10/6/19	K	F	POST	Female	47.74264203	36-50	White	Commercial	Married	0.016221	0	11/14/17	19										0	R05356	8/8/19
4016291	0	6/17/19 – 7/14/19	G	E	PRE	Male	88.1560575	65+	White	Medicare	Married	0.02672	2	4/3/18	15										0	RF9330	10/3/19
4022745	0	9/9/19 – 10/6/19	G	E	PRE	Male	47.60574949	36-50	Black	Medicaid	Single	0.018288	4	4/3/18	15										0	RF9330	10/3/19
4032751	0	7/15/19 – 8/11/19	V	G	PRE	Female	52.02190281	51-64	White	Commercial	Married	0.012508	2	4/9/18	14										0	R49557	9/5/19
4035333	0	6/17/19 – 7/14/19	J	F	PRE	Female	71.51813826	65+	White	Medicare	Single	0.042793	2	11/14/17	19										0	17128532	8/8/19
4037248	0	6/17/19 – 7/14/19	R	F	PRE	Female	53.70568104	51-64	Black	Medicaid	Married	0.013125	8	11/3/17	20										0	17128550	8/8/19
4038550	0	9/9/19 – 10/6/19	E	D	PRE	Female	72.98562628	65+	Black	Medicare	Other	0.015314	2	5/22/18	13										0	66255	10/3/19
4039400	0	6/17/19 – 7/14/19	C	D	PRE	Male	66.07802875	65+	Black	Medicare	Other	0.140885	2	5/22/18	13										1	14100	10/3/19
4039400	0	7/15/19 – 8/11/19	C	D	PRE	Male	66.17659138	65+	Black	Medicare	Other	0.117083	2	5/22/18	13										1	14100	10/3/19
4039400	0	8/12/19 – 9/8/19	C	D	PRE	Male	66.2532512	65+	Black	Medicare	Other	0.117083	2	5/22/18	13										1	14100	10/3/19
4039400	0	10/7/19 – 11/3/19	C	D	POST	Male	66.36824093	65+	Black	Medicare	Other	0.117083	2	5/22/18	13										1	14100	10/3/19
4047874	0	6/17/19 – 7/14/19	AE	H	PRE	Female	72.82409309	65+	Black	Medicare	Other	0.015603	4	5/8/18	14										0	6421	7/11/19
4047874	0	9/9/19 – 10/6/19	AE	H	POST	Female	73.0349076	65+	Black	Medicare	Other	0.014767	4	5/8/18	14										0	6421	7/11/19
4055232	0	8/12/19 – 9/8/19	U	C	POST	Female	67.06639288	65+	White	Commercial	Married	0.018586	3	3/5/18	16										0	R02141	8/8/19
4055232	0	10/7/19 – 11/3/19	U	C	POST	Female	67.23887748	65+	White	Commercial	Married	0.018586	3	3/5/18	16										0	R02141	8/8/19
4056370	0	9/9/19 – 10/6/19	I	F	POST	Male	63.47980835	51-64	Black	Commercial	Single	0.015392	7	11/29/17	19										0	RF9676	8/8/19
4058335	0	9/9/19 – 10/6/19	M	F	POST	Female	74.73785079	65+	Black	Commercial	Single	0.136944	3	11/3/17	20										1	17008092	8/8/19
4067146	0	9/9/19 – 10/6/19	J	F	POST	Female	67.9890486	65+	Black	Commercial	Married	0.013363	2	11/14/17	19										0	17128532	8/8/19
4077491	0	6/17/19 – 7/14/19	K	F	PRE	Female	76.5229295	65+	Black	Medicare	Other	0.04132	11	11/14/17	19										0	R05356	8/8/19
4077491	0	9/9/19 – 10/6/19	K	F	POST	Female	76.75290897	65+	Black	Medicare	Other	0.046868	11	11/14/17	19										0	R05356	8/8/19
4077491	0	10/7/19 – 11/3/19	K	F	POST	Female	76.8514716	65+	Black	Medicare	Other	0.04132	11	11/14/17	19										0	R05356	8/8/19
4080412	0	9/9/19 – 10/6/19	Q	D	PRE	Male	64.71731691	51-64	Black	Medicare	Single	0.013649	2	3/12/18	15										0	R08439	10/3/19
4082186	0	9/9/19 – 10/6/19	Q	D	PRE	Female	63.6440794	51-64	Black	Commercial	Single	0.013363	3	3/12/18	15										0	R08439	10/3/19
4082186	0	10/7/19 – 11/3/19	Q	D	POST	Female	63.72621492	51-64	Black	Commercial	Single	0.042066	3	3/12/18	15										0	R08439	10/3/19
4082988	0	9/9/19 – 10/6/19	T	B	POST	Female	68.22724162	65+	Black	Medicare	Married	0.013363	2	1/31/18	17										0	17001217	9/5/19
4083580	0	6/17/19 – 7/14/19	S	G	PRE	Female	77.63723477	65+	Black	Medicare	Married	0.017729	4	3/14/18	15										0	R01889	9/5/19
4084612	0	9/9/19 – 10/6/19	K	F	POST	Male	73.76043806	65+	White	Medicare	Married	0.195924	7	11/14/17	19										1	R05356	8/8/19
4090379	0	6/17/19 – 7/14/19	AC	A	PRE	Female	47.15400411	36-50	Black	Medicaid	Married	0.89388	10	11/30/17	19	0	0	1	1	6	0	0	0	0	1	17102607	7/11/19
4090379	0	7/15/19 – 8/11/19	AC	A	POST	Female	47.21971253	36-50	Black	Medicaid	Married	0.89388	10	11/30/17	19	0	0	1	1	6	0	0	0	0	1	17102607	7/11/19
4090379	0	8/12/19 – 9/8/19	AC	A	POST	Female	47.29089665	36-50	Black	Medicaid	Married	0.89388	10	11/30/17	19	0	0	1	1	6	0	0	0	0	1	17102607	7/11/19
4090379	1	9/9/19 – 10/6/19	AC	A	POST	Female	47.37577002	36-50	Black	Medicaid	Married	0.89388	10	11/30/17	19	0	0	1	1	6	0	0	0	0	1	17102607	7/11/19
4090379	1	10/7/19 – 11/3/19	AC	A	POST	Female	47.44695414	36-50	Black	Medicaid	Married	0.89388	10	11/30/17	19	0	0	1	1	6	0	0	0	0	1	17102607	7/11/19
4100061	0	7/15/19 – 8/11/19	T	B	PRE	Female	68.90349076	65+	Black	Medicare	Other	0.03143	5	1/31/18	17										0	17001217	9/5/19
4100194	0	8/12/19 – 9/8/19	F	G	PRE	Female	78.10814511	65+	Black	Medicare	Other	0.038892	4	11/30/17	19										0	R01040	9/5/19
4100483	0	8/12/19 – 9/8/19	V	G	PRE	Female	68.83504449	65+	White	Medicare	Other	0.014362	5	4/9/18	14										0	R49557	9/5/19
4102034	1	6/17/19 – 7/14/19	I	F	PRE	Female	74.29158111	65+	Black	Medicare	Single	0.185293	3	11/29/17	19										1	RF9676	8/8/19
4102034	1	7/15/19 – 8/11/19	I	F	PRE	Female	74.38740589	65+	Black	Medicare	Single	0.354653	3	11/29/17	19										1	RF9676	8/8/19
4102034	1	9/9/19 – 10/6/19	I	F	POST	Female	74.49965777	65+	Black	Medicare	Single	0.185293	3	11/29/17	19										1	RF9676	8/8/19
4102034	1	10/7/19 – 11/3/19	I	F	POST	Female	74.57631759	65+	Black	Medicare	Single	0.185293	3	11/29/17	19										1	RF9676	8/8/19
4104493	0	10/7/19 – 11/3/19	E	D	POST	Female	47.39493498	36-50	Black	Medicare	Single	0.014798	3	5/22/18	13	0	0	1	1	16	0	0	1	0	0	66255	10/3/19
4120820	0	9/9/19 – 10/6/19	K	F	POST	Female	59.37303217	51-64	Black	Commercial	Married	0.014314	2	11/14/17	19										0	R05356	8/8/19
4130191	0	7/15/19 – 8/11/19	B	E	PRE	Male	87.36892539	65+	White	Medicare	Other	0.0702695	6	11/30/17	19										0	12443	10/3/19
4130191	0	8/12/19 – 9/8/19	B	E	PRE	Male	87.47980835	65+	White	Medicare	Other	0.088379	6	11/30/17	19										0	12443	10/3/19
4130191	0	9/9/19 – 10/6/19	B	E	PRE	Male	87.55646817	65+	White	Medicare	Other	0.088379	6	11/30/17	19										0	12443	10/3/19
4131454	0	8/12/19 – 9/8/19	AB	C	POST	Male	74.15468857	65+	White	Medicare	Married		9	3/14/18	15										0	13847	8/8/19
4133542	0	10/7/19 – 11/3/19	Q	D	POST	Female	74.33812457	65+	Black	Commercial	Single	0.029632	2	3/12/18	15										0	R08439	10/3/19
4137766	0	6/17/19 – 7/14/19	Q	D	PRE	Male	80.57494867	65+	White	Medicare	Other	0.119083	9	3/12/18	15										1	R08439	10/3/19
4137766	0	9/9/19 – 10/6/19	Q	D	PRE	Male	80.80766598	65+	White	Medicare	Other	0.136921	9	3/12/18	15										1	R08439	10/3/19
4137766	0	10/7/19 – 11/3/19	Q	D	POST	Male	80.93908282	65+	White	Medicare	Other	0.119083	9	3/12/18	15										1	R08439	10/3/19
4141214	0	8/12/19 – 9/8/19	A	G	PRE	Female	46.98699521	36-50	Black	Commercial	Single	0.012508	2	4/9/18	14										0	14332	9/5/19
4146270	0	9/9/19 – 10/6/19	T	B	POST	Female	61.90006845	51-64	Black	Medicare	Single	0.014539	9	1/31/18	17										0	17001217	9/5/19
4159760	0	8/12/19 – 9/8/19	J	F	POST	Female	67.62491444	65+	Black	Medicare	Other	0.05983	9	11/14/17	19										0	17128532	8/8/19
4163929	0	9/9/19 – 10/6/19	A	G	POST	Female	76.23271732	65+	White	Medicare	Married	0.015343	3	4/9/18	14										0	14332	9/5/19
4172102	0	8/12/19 – 9/8/19	K	F	POST	Female	70.83915127	65+	White	Medicare	Married	0.034734	9	11/14/17	19										0	R05356	8/8/19
4172102	0	9/9/19 – 10/6/19	K	F	POST	Female	70.93497604	65+	White	Medicare	Married	0.034734	9	11/14/17	19										0	R05356	8/8/19
4172102	0	10/7/19 – 11/3/19	K	F	POST	Female	71.01984942	65+	White	Medicare	Married	0.034734	9	11/14/17	19										0	R05356	8/8/19
4175410	0	6/17/19 – 7/14/19	R	F	PRE	Female	75.1266256	65+	Black	Medicare	Married	0.025889	3	11/3/17	20										0	17128550	8/8/19
4175410	0	9/9/19 – 10/6/19	R	F	POST	Female	75.37850787	65+	Black	Medicare	Married	0.025889	3	11/3/17	20										0	17128550	8/8/19
4187480	0	9/9/19 – 10/6/19	AE	H	POST	Male	69.48665298	65+	White	Medicare	Married	0.036102	3	5/8/18	14										0	6421	7/11/19
4191292	0	10/7/19 – 11/3/19	AC	A	POST	Female	64.45995893	51-64	Black	Medicaid	Single		2	11/30/17	19										0	17102607	7/11/19
4197059	0	10/7/19 – 11/3/19	K	F	POST	Female	76.46543463	65+	Black	Medicare	Other	0.017261	3	11/14/17	19										0	R05356	8/8/19
4197562	0	7/15/19 – 8/11/19	AB	C	PRE	Female	78.76249144	65+	White	Medicare	Married	0.017729	2	3/14/18	15										0	13847	8/8/19
4204335	0	6/17/19 – 7/14/19	AD	A	PRE	Male	76.27104723	65+	White	Commercial	Single	0.123349	3	10/12/17	20										1	R00362	7/11/19
4204335	0	7/15/19 – 8/11/19	AD	A	POST	Male	76.32306639	65+	White	Commercial	Single	0.123349	3	10/12/17	20										1	R00362	7/11/19
4204335	0	8/12/19 – 9/8/19	AD	A	POST	Male	76.39972622	65+	White	Commercial	Single	0.123349	3	10/12/17	20										1	R00362	7/11/19
4204335	0	9/9/19 – 10/6/19	AD	A	POST	Male	76.46634725	65+	White	Commercial	Single	0.123349	3	10/12/17	20										1	R00362	7/11/19
4204335	0	10/7/19 – 11/3/19	AD	A	POST	Male	76.53661875	65+	White	Commercial	Single	0.123349	3	10/12/17	20										1	R00362	7/11/19
4215190	0	9/9/19 – 10/6/19	F	G	POST	Female	46.76249144	36-50	Black	Commercial	Single	0.012508	0	11/30/17	19										0	R01040	9/5/19
4218046	0	7/15/19 – 8/11/19	R	F	PRE	Female	82.94592745	65+	Black	Medicare	Other	0.020766	3	11/3/17	20										0	17128550	8/8/19
4219911	0	6/17/19 – 7/14/19	M	F	PRE	Female	64.90075291	51-64	White	Medicare	Other	0.013868	3	11/3/17	20										0	17008092	8/8/19
4221263	0	8/12/19 – 9/8/19	M	F	POST	Female	49.34428474	36-50	Black	Commercial	Single	0.014778	1	11/3/17	20										0	17008092	8/8/19
4222428	0	9/9/19 – 10/6/19	F	G	POST	Female	67.51540041	65+	Black	Medicare	Single	0.06601	3	11/30/17	19										0	R01040	9/5/19
4223475	0	9/9/19 – 10/6/19	F	G	POST	Female	66.84736482	65+	Black	Medicare	Single	0.140603	11	11/30/17	19										1	R01040	9/5/19
4230769	0	8/12/19 – 9/8/19	Y	F	POST	Female	64.03011636	51-64	Black	Medicare	Single	0.013803	1	11/6/17	20										0	17128564	8/8/19
4234282	0	9/9/19 – 10/6/19	B	E	PRE	Male	82.30253251	65+	White	Medicare	Married	0.024447	3	11/30/17	19										0	12443	10/3/19
4234282	0	10/7/19 – 11/3/19	B	E	POST	Male	82.33264887	65+	White	Medicare	Married	0.024447	3	11/30/17	19										0	12443	10/3/19
4243283	0	6/17/19 – 7/14/19	J	F	PRE	Female	61.59342916	51-64	Black	Commercial	Single	0.013672	10	11/14/17	19										0	17128532	8/8/19
4244364	0	9/9/19 – 10/6/19	M	F	POST	Female	68.00821355	65+	Black	Commercial	Other	0.013615	1	11/3/17	20										0	17008092	8/8/19
4250668	0	8/12/19 – 9/8/19	Z	E	PRE	Male	74.90485969	65+	White	Commercial	Married	0.30163	8	11/30/17	19										1	R01890	10/3/19
4251781	0	6/17/19 – 7/14/19	X	H	PRE	Female	66.23682409	65+	Black	Medicare	Single	0.020264	4	5/8/18	14										0	R00351	7/11/19
4251781	0	7/15/19 – 8/11/19	X	H	POST	Female	66.31622177	65+	Black	Medicare	Single	0.017641	4	5/8/18	14										0	R00351	7/11/19
4251781	0	10/7/19 – 11/3/19	X	H	POST	Female	66.56536619	65+	Black	Medicare	Single	0.020264	4	5/8/18	14										0	R00351	7/11/19
4259552	0	8/12/19 – 9/8/19	R	F	POST	Male	46.45585216	36-50	Black	Commercial	Single	0.013648	6	11/3/17	20										0	17128550	8/8/19
4262721	0	7/15/19 – 8/11/19	B	E	PRE	Male	70.9431896	65+	White	Medicare	Married	0.041923	3	11/30/17	19										0	12443	10/3/19
4262721	0	10/7/19 – 11/3/19	B	E	POST	Male	71.19780972	65+	White	Medicare	Married	0.15196	3	11/30/17	19										1	12443	10/3/19
4265799	0	7/15/19 – 8/11/19	AM	A	POST	Female	67.09103354	65+	Black	Medicare	Single	0.049262	4	11/16/18	7										0	R62047	7/11/19
4265799	0	8/12/19 – 9/8/19	AM	A	POST	Female	67.15400411	65+	Black	Medicare	Single	0.049262	4	11/16/18	7										0	R62047	7/11/19
4265799	0	9/9/19 – 10/6/19	AM	A	POST	Female	67.24435318	65+	Black	Medicare	Single	0.049262	10	11/16/18	7										0	R62047	7/11/19
4265799	0	10/7/19 – 11/3/19	AM	A	POST	Female	67.32101301	65+	Black	Medicare	Single	0.049262	10	11/16/18	7										0	R62047	7/11/19
4267282	1	8/12/19 – 9/8/19	M	F	POST	Female	70.92128679	65+	Black	Medicare	Single	0.564815	12	11/3/17	20	0	0	1	1	5	0	0	0	0	1	17008092	8/8/19
4306387	0	10/7/19 – 11/3/19	G	E	POST	Male	82.14373717	65+	Black	Medicare	Married	0.023738	4	4/3/18	15										0	RF9330	10/3/19
4308961	0	6/17/19 – 7/14/19	C	D	PRE	Male	62.05612594	51-64	White	Commercial	Single	0.027759	2	5/22/18	13										0	14100	10/3/19
4308961	0	7/15/19 – 8/11/19	C	D	PRE	Male	62.13278576	51-64	White	Commercial	Single	0.027759	2	5/22/18	13										0	14100	10/3/19
4308961	0	8/12/19 – 9/8/19	C	D	PRE	Male	62.20944559	51-64	White	Commercial	Single	0.027759	2	5/22/18	13										0	14100	10/3/19
4308961	0	9/9/19 – 10/6/19	C	D	PRE	Male	62.28610541	51-64	White	Commercial	Single	0.027759	2	5/22/18	13										0	14100	10/3/19
4310702	0	9/9/19 – 10/6/19	M	F	POST	Female	81.60711841	65+	Black	Medicare	Married	0.02141	2	11/3/17	20										0	17008092	8/8/19
4314035	0	8/12/19 – 9/8/19	J	F	POST	Female	70.954141	65+	Black	Medicare	Other	0.016751	2	11/14/17	19										0	17128532	8/8/19
4316618	0	9/9/19 – 10/6/19	V	G	POST	Female	65.79055442	65+	Black	Medicare	Married	0.013363	2	4/9/18	14										0	R49557	9/5/19
4318705	0	10/7/19 – 11/3/19	S	G	POST	Female	46.38740589	36-50	Black	Commercial	Single	0.012508	4	3/14/18	15										0	R01889	9/5/19
4325445	0	7/15/19 – 8/11/19	K	F	PRE	Female	46.07255305	36-50	White	Commercial	Other	0.012508	2	11/14/17	19										0	R05356	8/8/19
4336111	0	7/15/19 – 8/11/19	H	B	PRE	Male	71.18138262	65+	White	Commercial	Married	0.022447	3	1/10/18	17										0	R08438	9/5/19
4338992	0	6/17/19 – 7/14/19	F	G	PRE	Female	60.46543463	51-64	Black	Medicaid	Single	0.133643	11	11/30/17	19										1	R01040	9/5/19
4338992	0	7/15/19 – 8/11/19	F	G	PRE	Female	60.54209446	51-64	Black	Medicaid	Single	0.119277	11	11/30/17	19										1	R01040	9/5/19
4338992	0	8/12/19 – 9/8/19	F	G	PRE	Female	60.61875428	51-64	Black	Medicaid	Single	0.119277	11	11/30/17	19										1	R01040	9/5/19
4338992	0	9/9/19 – 10/6/19	F	G	POST	Female	60.6954141	51-64	Black	Medicaid	Single	0.119277	11	11/30/17	19										1	R01040	9/5/19
4338992	0	10/7/19 – 11/3/19	F	G	POST	Female	60.77207392	51-64	Black	Medicaid	Single	0.119277	11	11/30/17	19										1	R01040	9/5/19
4341798	0	6/17/19 – 7/14/19	Z	E	PRE	Female	45.908282	36-50	White	Medicaid	Single	0.49523	11	11/30/17	19										1	R01890	10/3/19
4341798	0	7/15/19 – 8/11/19	Z	E	PRE	Female	45.9945243	36-50	White	Medicaid	Single	0.49523	11	11/30/17	19										1	R01890	10/3/19
4341798	0	8/12/19 – 9/8/19	Z	E	PRE	Female	46.0807666	36-50	White	Medicaid	Single		11	11/30/17	19										0	R01890	10/3/19
4341798	0	9/9/19 – 10/6/19	Z	E	PRE	Female	46.13826147	36-50	White	Medicaid	Single	0.49523	11	11/30/17	19										1	R01890	10/3/19
4341798	0	10/7/19 – 11/3/19	Z	E	POST	Female	46.21492129	36-50	White	Medicaid	Single	0.4696925	11	11/30/17	19										1	R01890	10/3/19
4344537	0	6/17/19 – 7/14/19	M	F	PRE	Female	45.86721424	36-50	Black	Medicaid	Single	0.026876	4	11/3/17	20										0	17008092	8/8/19
4346482	0	6/17/19 – 7/14/19	T	B	PRE	Female	67.54962355	65+	White	Medicare	Other	0.340506	2	1/31/18	17	0	0	1	1	44	0	0	0	0	1	17001217	9/5/19
4346482	0	7/15/19 – 8/11/19	T	B	PRE	Female	67.60848734	65+	White	Medicare	Other	0.345881	2	1/31/18	17	0	0	1	1	44	0	0	0	0	1	17001217	9/5/19
4346482	0	8/12/19 – 9/8/19	T	B	PRE	Female	67.70978782	65+	White	Medicare	Other	0.351256	3	1/31/18	17	0	0	1	1	44	0	0	0	0	1	17001217	9/5/19
4346482	1	9/9/19 – 10/6/19	T	B	POST	Female	67.77002053	65+	White	Medicare	Other	0.340506	3	1/31/18	17	0	0	1	1	44	0	0	0	0	1	17001217	9/5/19
4346482	1	10/7/19 – 11/3/19	T	B	POST	Female	67.85306867	65+	White	Medicare	Other	0.340506	3	1/31/18	17	0	0	1	1	44	0	0	0	0	1	17001217	9/5/19
4349700	0	6/17/19 – 7/14/19	E	D	PRE	Male	67.4715948	65+	Black	Commercial	Married	0.014772	2	5/22/18	13										0	66255	10/3/19
4375275	0	8/12/19 – 9/8/19	W	C	POST	Male	66.85557837	65+	White	Medicare	Married	0.013649	8	1/10/18	17										0	R09062	8/8/19
4377677	0	8/12/19 – 9/8/19	K	F	POST	Female	87.02532512	65+	White	Medicare	Married	0.049472	0	11/14/17	19										0	R05356	8/8/19
4382677	0	6/17/19 – 7/14/19	T	B	PRE	Female	63.6440794	51-64	Black	Medicare	Married	0.473569	10	1/31/18	17										1	17001217	9/5/19
4382677	0	7/15/19 – 8/11/19	T	B	PRE	Female	63.73169062	51-64	Black	Medicare	Married	0.4544375	10	1/31/18	17										1	17001217	9/5/19
4382677	1	10/7/19 – 11/3/19	T	B	POST	Female	63.94798084	51-64	Black	Medicare	Married	0.473569	10	1/31/18	17										1	17001217	9/5/19
4386272	0	6/17/19 – 7/14/19	T	B	PRE	Female	61.229295	51-64	Black	Medicare	Married	0.084447	11	1/31/18	17										0	17001217	9/5/19
4386272	0	7/15/19 – 8/11/19	T	B	PRE	Female	61.29226557	51-64	Black	Medicare	Married	0.084447	11	1/31/18	17										0	17001217	9/5/19
4386272	0	8/12/19 – 9/8/19	T	B	PRE	Female	61.34976044	51-64	Black	Medicare	Married	0.07871	11	1/31/18	17										0	17001217	9/5/19
4386272	1	9/9/19 – 10/6/19	T	B	POST	Female	61.43874059	51-64	Black	Medicare	Married	0.084447	11	1/31/18	17										0	17001217	9/5/19
4386272	1	10/7/19 – 11/3/19	T	B	POST	Female	61.53593429	51-64	Black	Medicare	Married	0.07871	11	1/31/18	17										0	17001217	9/5/19
4390571	0	10/7/19 – 11/3/19	AD	A	POST	Female	74.21218344	65+	White	Medicare	Other		2	10/12/17	20										0	R00362	7/11/19
4393096	0	7/15/19 – 8/11/19	K	F	PRE	Male	87.39219713	65+	White	Medicare	Married	0.074659	8	11/14/17	19										0	R05356	8/8/19
4398764	0	7/15/19 – 8/11/19	R	F	PRE	Male	86.00410678	65+	White	Medicare	Single	0.033429	2	11/3/17	20										0	17128550	8/8/19
4398764	0	8/12/19 – 9/8/19	R	F	POST	Male	86.11909651	65+	White	Medicare	Single	0.033429	2	11/3/17	20										0	17128550	8/8/19
4407870	0	7/15/19 – 8/11/19	V	G	PRE	Female	79.02258727	65+	White	Medicare	Other	0.03298	3	4/9/18	14										0	R49557	9/5/19
4428538	0	6/17/19 – 7/14/19	A	G	PRE	Female	66.07665982	65+	Black	Medicaid	Other	0.508128	8	4/9/18	14										1	14332	9/5/19
4428538	0	7/15/19 – 8/11/19	A	G	PRE	Female	66.1510381	65+	Black	Medicaid	Other	0.508128	8	4/9/18	14										1	14332	9/5/19
4428538	0	8/12/19 – 9/8/19	A	G	PRE	Female	66.21218344	65+	Black	Medicaid	Other	0.363275	8	4/9/18	14										1	14332	9/5/19
4428538	0	9/9/19 – 10/6/19	A	G	POST	Female	66.30527036	65+	Black	Medicaid	Other	0.508128	8	4/9/18	14										1	14332	9/5/19
4428538	0	10/7/19 – 11/3/19	A	G	POST	Female	66.36960986	65+	Black	Medicaid	Other	0.542157	8	4/9/18	14										1	14332	9/5/19
4436366	0	9/9/19 – 10/6/19	N	B	POST	Female	65.96851472	65+	Black	Medicare	Married	0.024328	10	3/14/18	15										0	RF12959	9/5/19
4437398	0	6/17/19 – 7/14/19	M	F	PRE	Female	69.66187543	65+	Black	Commercial	Married	0.038317	4	11/3/17	20										0	17008092	8/8/19
4453478	0	6/17/19 – 7/14/19	AC	A	PRE	Female	75.31416838	65+	Other	Medicare	Married	0.287196	2	11/30/17	19										1	17102607	7/11/19
4453478	0	7/15/19 – 8/11/19	AC	A	POST	Female	75.40041068	65+	Other	Medicare	Married	0.287196	2	11/30/17	19										1	17102607	7/11/19
4453478	0	9/9/19 – 10/6/19	AC	A	POST	Female	75.57015743	65+	Other	Medicare	Married	0.26173	8	11/30/17	19										1	17102607	7/11/19
4453478	0	10/7/19 – 11/3/19	AC	A	POST	Female	75.633128	65+	Other	Medicare	Married	0.26173	8	11/30/17	19										1	17102607	7/11/19
4463600	0	7/15/19 – 8/11/19	T	B	PRE	Male	83.64134155	65+	Black	Medicare	Other	0.022821	2	1/31/18	17										0	17001217	9/5/19
4463964	0	7/15/19 – 8/11/19	A	G	PRE	Female	45.39356605	36-50	White	Commercial	Other		2	4/9/18	14										0	14332	9/5/19
4478020	0	9/9/19 – 10/6/19	M	F	POST	Female	64.70910335	51-64	Black	Medicare	Other	0.02354	2	11/3/17	20										0	17008092	8/8/19
4478020	0	10/7/19 – 11/3/19	M	F	POST	Female	64.80492813	51-64	Black	Medicare	Other	0.02354	2	11/3/17	20										0	17008092	8/8/19
4478996	0	7/15/19 – 8/11/19	B	E	PRE	Male	60.84873374	51-64	Black	Medicaid	Single	0.022854	3	11/30/17	19										0	12443	10/3/19
4478996	0	8/12/19 – 9/8/19	B	E	PRE	Male	60.92539357	51-64	Black	Medicaid	Single	0.022854	3	11/30/17	19										0	12443	10/3/19
4482980	0	7/15/19 – 8/11/19	C	D	PRE	Female	82.43394935	65+	White	Medicare	Other	0.01986	2	5/22/18	13										0	14100	10/3/19
4487773	0	7/15/19 – 8/11/19	M	F	PRE	Female	45.25941136	36-50	White	Commercial	Married	0.012508	2	11/3/17	20										0	17008092	8/8/19
4488912	0	6/17/19 – 7/14/19	AE	H	PRE	Female	78.60643395	65+	White	Medicare	Single	0.017334	2	5/8/18	14										0	6421	7/11/19
4489274	0	10/7/19 – 11/3/19	F	G	POST	Female	79.91512663	65+	Black	Medicare	Other	0.022004	6	11/30/17	19										0	R01040	9/5/19
4495842	0	9/9/19 – 10/6/19	AG	G	POST	Female	60.90622861	51-64	Black	Medicare	Single	0.015673	3	11/30/17	19										0	17104932	9/5/19
4497384	0	8/12/19 – 9/8/19	R	F	POST	Female	57.75770021	51-64	Black	Commercial	Married	0.013079	1	11/3/17	20										0	17128550	8/8/19
4500336	0	9/9/19 – 10/6/19	B	E	PRE	Male	69.28405202	65+	White	Medicare	Other	0.014135	2	11/30/17	19										0	12443	10/3/19
4502597	0	8/12/19 – 9/8/19	F	G	PRE	Female	63.23066393	51-64	Black	Medicaid	Single	0.02597	5	11/30/17	19										0	R01040	9/5/19
4503884	0	8/12/19 – 9/8/19	L	D	PRE	Male	67.17864476	65+	White	Medicare	Other	0.041954	2	4/3/18	15										0	R08064	10/3/19
4503884	0	10/7/19 – 11/3/19	L	D	POST	Male	67.32375086	65+	White	Medicare	Other	0.041954	2	4/3/18	15										0	R08064	10/3/19
4508602	0	8/12/19 – 9/8/19	A	G	PRE	Female	70.65297741	65+	Black	Medicare	Single	0.014001	2	4/9/18	14										0	14332	9/5/19
4512711	0	7/15/19 – 8/11/19	M	F	PRE	Female	45.10609172	36-50	Black	Medicaid	Single	0.016809	2	11/3/17	20										0	17008092	8/8/19
4512711	0	10/7/19 – 11/3/19	M	F	POST	Female	45.31416838	36-50	Black	Medicaid	Single	0.016809	8	11/3/17	20										0	17008092	8/8/19
4518866	0	9/9/19 – 10/6/19	Y	F	POST	Female	65.13894593	65+	Black	Medicare	Other	0.013363	1	11/6/17	20										0	17128564	8/8/19
4519633	0	10/7/19 – 11/3/19	C	D	POST	Female	65.2238193	65+	Black	Commercial	Other	0.013615	3	5/22/18	13										0	14100	10/3/19
4524658	0	6/17/19 – 7/14/19	F	G	PRE	Female	65.09787817	65+	Black	Medicaid	Single	0.018595	2	11/30/17	19										0	R01040	9/5/19
4524658	0	7/15/19 – 8/11/19	F	G	PRE	Female	65.16906229	65+	Black	Medicaid	Single	0.018595	2	11/30/17	19										0	R01040	9/5/19
4526463	0	8/12/19 – 9/8/19	X	H	POST	Female	60.45174538	51-64	Black	Medicaid	Single	0.019012	1	5/8/18	14										0	R00351	7/11/19
4546875	0	6/17/19 – 7/14/19	J	F	PRE	Female	62.22039699	51-64	Black	Commercial	Single	0.240849	4	11/14/17	19	0	0	1	1	87	0	0	0	0	1	17128532	8/8/19
4546875	1	7/15/19 – 8/11/19	J	F	PRE	Female	62.27789186	51-64	Black	Commercial	Single	0.364435	4	11/14/17	19	0	0	1	1	87	0	0	0	0	1	17128532	8/8/19
4546875	1	8/12/19 – 9/8/19	J	F	POST	Female	62.35455168	51-64	Black	Commercial	Single	0.364435	4	11/14/17	19	0	0	1	1	87	0	0	0	0	1	17128532	8/8/19
4566121	0	9/9/19 – 10/6/19	C	D	PRE	Female	73.01300479	65+	Black	Medicare	Other	0.016644	0	5/22/18	13										0	14100	10/3/19
4574349	0	7/15/19 – 8/11/19	N	B	PRE	Female	80.73921971	65+	White	Medicare	Other	0.01921	9	3/14/18	15										0	RF12959	9/5/19
4574349	0	10/7/19 – 11/3/19	N	B	POST	Female	80.98836413	65+	White	Medicare	Other	0.01921	9	3/14/18	15										0	RF12959	9/5/19
4579108	0	6/17/19 – 7/14/19	I	F	PRE	Male	49.5633128	36-50	White	Commercial	Married		2	11/29/17	19										0	RF9676	8/8/19
4579108	0	10/7/19 – 11/3/19	I	F	POST	Male	49.84531143	36-50	White	Commercial	Married	0.130417	2	11/29/17	19										1	RF9676	8/8/19
4579157	0	8/12/19 – 9/8/19	A	G	PRE	Female	72.1670089	65+	White	Medicare	Single	0.014001	2	4/9/18	14										0	14332	9/5/19
4583043	0	7/15/19 – 8/11/19	J	F	PRE	Male	65.35249829	65+	Black	Medicare	Single	0.055666	1	11/14/17	19										0	17128532	8/8/19
4583043	0	8/12/19 – 9/8/19	J	F	POST	Male	65.42915811	65+	Black	Medicare	Single	0.055666	1	11/14/17	19										0	17128532	8/8/19
4583043	0	10/7/19 – 11/3/19	J	F	POST	Male	65.5742642	65+	Black	Medicare	Single	0.055666	1	11/14/17	19										0	17128532	8/8/19
4591731	0	6/17/19 – 7/14/19	R	F	PRE	Female	63.2936345	51-64	Black	Commercial	Married	0.077694	0	11/3/17	20										0	17128550	8/8/19
4595476	0	6/17/19 – 7/14/19	N	B	PRE	Female	64.78576318	51-64	White	Medicare	Other	0.013363	8	3/14/18	15										0	RF12959	9/5/19
4595476	0	10/7/19 – 11/3/19	N	B	POST	Female	65.07323751	65+	White	Medicare	Other	0.013363	8	3/14/18	15										0	RF12959	9/5/19
4595633	0	9/9/19 – 10/6/19	O	B	POST	Female	61.10335387	51-64	Black	Medicaid	Other		2	10/18/17	20										0	R06829	9/5/19
4595633	0	10/7/19 – 11/3/19	O	B	POST	Female	61.18685832	51-64	Black	Medicaid	Other	0.140687	2	10/18/17	20										1	R06829	9/5/19
4596748	0	6/17/19 – 7/14/19	B	E	PRE	Male	73.50855578	65+	Black	Medicare	Married	0.034882	10	11/30/17	19										0	12443	10/3/19
4596748	0	9/9/19 – 10/6/19	B	E	PRE	Male	73.75770021	65+	Black	Medicare	Married	0.034882	10	11/30/17	19										0	12443	10/3/19
4599387	0	6/17/19 – 7/14/19	K	F	PRE	Female	71.8110883	65+	Black	Medicare	Other	0.688705	2	11/14/17	19										1	R05356	8/8/19
4599387	0	8/12/19 – 9/8/19	K	F	POST	Female	71.92607803	65+	Black	Medicare	Other	0.688705	8	11/14/17	19										1	R05356	8/8/19
4599387	0	9/9/19 – 10/6/19	K	F	POST	Female	71.99726215	65+	Black	Medicare	Other	0.688705	8	11/14/17	19										1	R05356	8/8/19
4631099	0	6/17/19 – 7/14/19	P	E	PRE	Male	90.59000685	65+	White	Medicare	Married	0.071881	2	11/30/17	19										0	R02913	10/3/19
4631099	0	7/15/19 – 8/11/19	P	E	PRE	Male	90.70499658	65+	White	Medicare	Married	0.071881	2	11/30/17	19										0	R02913	10/3/19
4631099	0	8/12/19 – 9/8/19	P	E	PRE	Male	90.7871321	65+	White	Medicare	Married	0.071881	2	11/30/17	19										0	R02913	10/3/19
4644530	0	6/17/19 – 7/14/19	I	F	PRE	Female	68.3340178	65+	Black	Medicare	Single	0.07927	8	11/29/17	19										0	RF9676	8/8/19
4644530	0	7/15/19 – 8/11/19	I	F	PRE	Female	68.41615332	65+	Black	Medicare	Single	0.064377	8	11/29/17	19										0	RF9676	8/8/19
4644530	0	8/12/19 – 9/8/19	I	F	POST	Female	68.47364819	65+	Black	Medicare	Single	0.064377	8	11/29/17	19										0	RF9676	8/8/19
4644530	0	9/9/19 – 10/6/19	I	F	POST	Female	68.58042437	65+	Black	Medicare	Single	0.07927	8	11/29/17	19										0	RF9676	8/8/19
4644530	0	10/7/19 – 11/3/19	I	F	POST	Female	68.63791923	65+	Black	Medicare	Single	0.064377	8	11/29/17	19										0	RF9676	8/8/19
4656740	0	10/7/19 – 11/3/19	G	E	POST	Male	74.43942505	65+	White	Medicare	Married	0.028892	3	4/3/18	15										0	RF9330	10/3/19
4660189	0	7/15/19 – 8/11/19	O	B	PRE	Female	72.44079398	65+	White	Medicare	Married	0.057146	10	10/18/17	20										0	R06829	9/5/19
4660189	0	8/12/19 – 9/8/19	O	B	PRE	Female	72.5119781	65+	White	Medicare	Married	0.080377	10	10/18/17	20										0	R06829	9/5/19
4660189	0	9/9/19 – 10/6/19	O	B	POST	Female	72.5982204	65+	White	Medicare	Married	0.080377	10	10/18/17	20										0	R06829	9/5/19
4660189	0	10/7/19 – 11/3/19	O	B	POST	Female	72.6844627	65+	White	Medicare	Married	0.080377	10	10/18/17	20										0	R06829	9/5/19
4662516	0	9/9/19 – 10/6/19	N	B	POST	Female	65.0403833	65+	White	Medicare	Married	0.013363	2	3/14/18	15										0	RF12959	9/5/19
4667325	0	6/17/19 – 7/14/19	AE	H	PRE	Female	70.91307324	65+	White	Medicare	Married	0.016774	3	5/8/18	14										0	6421	7/11/19
4667325	0	9/9/19 – 10/6/19	AE	H	POST	Female	71.16221766	65+	White	Medicare	Married	0.015457	3	5/8/18	14										0	6421	7/11/19
4673083	0	6/17/19 – 7/14/19	F	G	PRE	Female	76.59958932	65+	Black	Medicare	Married	0.178517	8	11/30/17	19										1	R01040	9/5/19
4673083	0	7/15/19 – 8/11/19	F	G	PRE	Female	76.6954141	65+	Black	Medicare	Married	0.177668	8	11/30/17	19										1	R01040	9/5/19
4673083	0	8/12/19 – 9/8/19	F	G	PRE	Female	76.79123888	65+	Black	Medicare	Married	0.178517	8	11/30/17	19										1	R01040	9/5/19
4673083	0	9/9/19 – 10/6/19	F	G	POST	Female	76.862423	65+	Black	Medicare	Married	0.177668	8	11/30/17	19										1	R01040	9/5/19
4673083	0	10/7/19 – 11/3/19	F	G	POST	Female	76.90622861	65+	Black	Medicare	Married	0.178517	8	11/30/17	19										1	R01040	9/5/19
4691010	0	10/7/19 – 11/3/19	Q	D	POST	Female	84.3394935	65+	Black	Medicare	Other	0.027333	2	3/12/18	15										0	R08439	10/3/19
4694154	0	8/12/19 – 9/8/19	C	D	PRE	Female	61.06228611	51-64	Black	Commercial	Married	0.013751	1	5/22/18	13										0	14100	10/3/19
4696936	0	6/17/19 – 7/14/19	R	F	PRE	Female	69.06776181	65+	Black	Medicare	Single	0.063544	4	11/3/17	20										0	17128550	8/8/19
4696936	0	8/12/19 – 9/8/19	R	F	POST	Female	69.22108145	65+	Black	Medicare	Single	0.063544	4	11/3/17	20										0	17128550	8/8/19
4698338	0	8/12/19 – 9/8/19	M	F	POST	Female	67.37029432	65+	Black	Medicare	Single		9	11/3/17	20										0	17008092	8/8/19
4704516	0	7/15/19 – 8/11/19	F	G	PRE	Female	61.80698152	51-64	Black	Commercial	Married	0.073062	7	11/30/17	19										0	R01040	9/5/19
4706677	0	6/17/19 – 7/14/19	K	F	PRE	Female	69.58110883	65+	Black	Medicare	Married	0.0278905	5	11/14/17	19										0	R05356	8/8/19
4706677	0	7/15/19 – 8/11/19	K	F	PRE	Female	69.67008898	65+	Black	Medicare	Married	0.030826	5	11/14/17	19										0	R05356	8/8/19
4707691	0	9/9/19 – 10/6/19	C	D	PRE	Female	57.12525667	51-64	Other	Commercial	Single	0.036694	2	5/22/18	13										0	14100	10/3/19
4707691	0	10/7/19 – 11/3/19	C	D	POST	Female	57.14168378	51-64	Other	Commercial	Single	0.036694	2	5/22/18	13										0	14100	10/3/19
4708434	0	8/12/19 – 9/8/19	X	H	POST	Male	64.10951403	51-64	Black	Commercial	Married	0.013649	4	5/8/18	14										0	R00351	7/11/19
4717062	0	6/17/19 – 7/14/19	AB	C	PRE	Female	76.54209446	65+	White	Medicare	Married	0.017729	2	3/14/18	15										0	13847	8/8/19
4718078	0	9/9/19 – 10/6/19	O	B	POST	Female	62.91033539	51-64	Black	Medicare	Other	0.100212	5	10/18/17	20										1	R06829	9/5/19
4723771	0	7/15/19 – 8/11/19	K	F	PRE	Female	70.4202601	65+	Black	Medicare	Other	0.027847	8	11/14/17	19										0	R05356	8/8/19
4723771	0	9/9/19 – 10/6/19	K	F	POST	Female	70.5927447	65+	Black	Medicare	Other	0.034406	8	11/14/17	19										0	R05356	8/8/19
4730479	0	7/15/19 – 8/11/19	L	D	PRE	Female	83.18685832	65+	White	Medicare	Other	0.057109	2	4/3/18	15	0	0	1	1	27	0	0	0	0	0	R08064	10/3/19
4730479	1	9/9/19 – 10/6/19	L	D	PRE	Female	83.2991102	65+	White	Medicare	Other	0.057109	2	4/3/18	15	0	0	1	1	27	0	0	0	0	0	R08064	10/3/19
4730479	1	10/7/19 – 11/3/19	L	D	POST	Female	83.35660507	65+	White	Medicare	Other	0.057109	2	4/3/18	15	0	0	1	1	27	0	0	0	0	0	R08064	10/3/19
4737458	0	9/9/19 – 10/6/19	AH	H	POST	Male	78.73785079	65+	White	Medicare	Married	0.018165	5	3/5/18	16										0	R01034	7/11/19
4739587	0	10/7/19 – 11/3/19	AD	A	POST	Female	74.95687885	65+	White	Medicare	Married	0.033373	3	10/12/17	20										0	R00362	7/11/19
4746830	0	6/17/19 – 7/14/19	X	H	PRE	Male	67.85763176	65+	White	Medicare	Married	0.015008	2	5/8/18	14										0	R00351	7/11/19
4771457	0	6/17/19 – 7/14/19	I	F	PRE	Female	61.06776181	51-64	Black	Medicare	Single	0.024742	3	11/29/17	19										0	RF9676	8/8/19
4771457	0	8/12/19 – 9/8/19	I	F	POST	Female	61.16358659	51-64	Black	Medicare	Single	0.020334	3	11/29/17	19										0	RF9676	8/8/19
4771457	0	9/9/19 – 10/6/19	I	F	POST	Female	61.24024641	51-64	Black	Medicare	Single	0.024742	3	11/29/17	19										0	RF9676	8/8/19
4771457	0	10/7/19 – 11/3/19	I	F	POST	Female	61.32785763	51-64	Black	Medicare	Single	0.020334	3	11/29/17	19										0	RF9676	8/8/19
4775672	0	6/17/19 – 7/14/19	AD	A	PRE	Female	71.35934292	65+	Black	Medicare	Other	0.034778	10	10/12/17	20										0	R00362	7/11/19
4775672	0	9/9/19 – 10/6/19	AD	A	POST	Female	71.58932238	65+	Black	Medicare	Other	0.034778	10	10/12/17	20										0	R00362	7/11/19
4780938	0	6/17/19 – 7/14/19	A	G	PRE	Female	67.72347707	65+	White	Commercial	Married	0.013363	2	4/9/18	14										0	14332	9/5/19
4785556	0	9/9/19 – 10/6/19	P	E	PRE	Male	75.6605065	65+	Other	Medicare	Other	0.015671	3	11/30/17	19										0	R02913	10/3/19
4788592	0	9/9/19 – 10/6/19	K	F	POST	Female	80.01642711	65+	White	Medicare	Single	0.017729	9	11/14/17	19										0	R05356	8/8/19
4794590	0	6/17/19 – 7/14/19	J	F	PRE	Female	71.85489391	65+	White	Medicare	Married	0.023025	2	11/14/17	19										0	17128532	8/8/19
4798922	0	6/17/19 – 7/14/19	F	G	PRE	Female	62.67488022	51-64	Black	Commercial	Single	0.035671	2	11/30/17	19										0	R01040	9/5/19
4798922	0	7/15/19 – 8/11/19	F	G	PRE	Female	62.73237509	51-64	Black	Commercial	Single	0.036915	2	11/30/17	19										0	R01040	9/5/19
4798922	0	8/12/19 – 9/8/19	F	G	PRE	Female	62.81998631	51-64	Black	Commercial	Single	0.036293	2	11/30/17	19										0	R01040	9/5/19
4798922	0	9/9/19 – 10/6/19	F	G	POST	Female	62.91033539	51-64	Black	Commercial	Single	0.036915	2	11/30/17	19										0	R01040	9/5/19
4798922	0	10/7/19 – 11/3/19	F	G	POST	Female	62.96235455	51-64	Black	Commercial	Single	0.036915	2	11/30/17	19										0	R01040	9/5/19
4803821	0	6/17/19 – 7/14/19	F	G	PRE	Female	43.4661191	36-50	Black	Commercial	Married	0.012508	2	11/30/17	19										0	R01040	9/5/19
4806428	0	8/12/19 – 9/8/19	AO	A	POST	Female	83.76180698	65+	Black	Medicare	Single	0.025372	3	1/31/18	17										0	RF25111	7/11/19
4814174	0	6/17/19 – 7/14/19	M	F	PRE	Female	62.60643395	51-64	Black	Medicaid	Single	0.014171	12	11/3/17	20										0	17008092	8/8/19
4814216	0	8/12/19 – 9/8/19	Y	F	POST	Female	69.10335387	65+	Black	Medicare	Other	0.022182	2	11/6/17	20										0	17128564	8/8/19
4816625	0	6/17/19 – 7/14/19	R	F	PRE	Female	69.42368241	65+	Black	Medicare	Single	0.014001	5	11/3/17	20										0	17128550	8/8/19
4818514	0	6/17/19 – 7/14/19	M	F	PRE	Male	63.30732375	51-64	Black	Medicaid	Single	0.448811	8	11/3/17	20										1	17008092	8/8/19
4818514	0	7/15/19 – 8/11/19	M	F	PRE	Male	63.3798768	51-64	Black	Medicaid	Single	0.453804	8	11/3/17	20										1	17008092	8/8/19
4818514	1	8/12/19 – 9/8/19	M	F	POST	Male	63.47843943	51-64	Black	Medicaid	Single	0.453804	8	11/3/17	20										1	17008092	8/8/19
4818514	1	9/9/19 – 10/6/19	M	F	POST	Male	63.54414784	51-64	Black	Medicaid	Single	0.448811	8	11/3/17	20										1	17008092	8/8/19
4818514	1	10/7/19 – 11/3/19	M	F	POST	Male	63.63039014	51-64	Black	Medicaid	Single	0.448811	8	11/3/17	20										1	17008092	8/8/19
4821252	0	6/17/19 – 7/14/19	J	F	PRE	Female	72.97193703	65+	Black	Medicare	Other	0.056968	3	11/14/17	19										0	17128532	8/8/19
4825899	0	7/15/19 – 8/11/19	K	F	PRE	Female	74.4202601	65+	White	Medicare	Other	0.598462	9	11/14/17	19										1	R05356	8/8/19
4825899	0	8/12/19 – 9/8/19	K	F	POST	Female	74.49555099	65+	White	Medicare	Other	0.600719	10	11/14/17	19										1	R05356	8/8/19
4825899	0	9/9/19 – 10/6/19	K	F	POST	Female	74.59000685	65+	White	Medicare	Other	0.600719	10	11/14/17	19										1	R05356	8/8/19
4825899	0	10/7/19 – 11/3/19	K	F	POST	Female	74.66666667	65+	White	Medicare	Other	0.600719	10	11/14/17	19										1	R05356	8/8/19
4833141	0	9/9/19 – 10/6/19	R	F	POST	Female	43.55099247	36-50	Other	Medicaid	Single	0.01298	0	11/3/17	20										0	17128550	8/8/19
4833141	0	10/7/19 – 11/3/19	R	F	POST	Female	43.66872006	36-50	Other	Medicaid	Single	0.01298	0	11/3/17	20										0	17128550	8/8/19
4841631	0	10/7/19 – 11/3/19	AK	A	POST	Female	61.43189596	51-64	Black	Medicaid	Married	0.019323	10	10/12/17	20										0	R16787	7/11/19
4842894	0	9/9/19 – 10/6/19	Y	F	POST	Female	66.14921287	65+	Black	Medicare	Single	0.114412	1	11/6/17	20										1	17128564	8/8/19
4861274	0	6/17/19 – 7/14/19	O	B	PRE	Female	66.63928816	65+	Black	Medicare	Other	0.642591	9	10/18/17	20										1	R06829	9/5/19
4861274	0	7/15/19 – 8/11/19	O	B	PRE	Female	66.70773443	65+	Black	Medicare	Other	0.627829	9	10/18/17	20										1	R06829	9/5/19
4861274	0	8/12/19 – 9/8/19	O	B	PRE	Female	66.77344285	65+	Black	Medicare	Other	0.672115	9	10/18/17	20										1	R06829	9/5/19
4861274	0	9/9/19 – 10/6/19	O	B	POST	Female	66.85831622	65+	Black	Medicare	Other	0.672115	10	10/18/17	20										1	R06829	9/5/19
4861274	0	10/7/19 – 11/3/19	O	B	POST	Female	66.94592745	65+	Black	Medicare	Other	0.672115	10	10/18/17	20										1	R06829	9/5/19
4869889	0	8/12/19 – 9/8/19	F	G	PRE	Female	76.30937714	65+	Black	Medicare	Single	0.03682	6	11/30/17	19										0	R01040	9/5/19
4870119	0	8/12/19 – 9/8/19	M	F	POST	Female	76.50376455	65+	Black	Medicare	Other	0.026706	1	11/3/17	20										0	17008092	8/8/19
4870184	0	6/17/19 – 7/14/19	AC	A	PRE	Female	63.00068446	51-64	Black	Commercial	Single	0.032249	4	11/30/17	19										0	17102607	7/11/19
4888285	0	9/9/19 – 10/6/19	K	F	POST	Male	83.77275839	65+	White	Medicare	Married	0.028312	3	11/14/17	19										0	R05356	8/8/19
4893004	0	7/15/19 – 8/11/19	M	F	PRE	Female	62.45037645	51-64	Black	Medicaid	Single	0.031698	8	11/3/17	20										0	17008092	8/8/19
4893004	0	8/12/19 – 9/8/19	M	F	POST	Female	62.53251198	51-64	Black	Medicaid	Single	0.028269	8	11/3/17	20										0	17008092	8/8/19
4897328	0	9/9/19 – 10/6/19	K	F	POST	Female	79.65229295	65+	White	Commercial	Married	0.018075	0	11/14/17	19										0	R05356	8/8/19
4898649	0	9/9/19 – 10/6/19	W	C	POST	Male	60.28747433	51-64	White	Commercial	Married	0.047182	9	1/10/18	17										0	R09062	8/8/19
4908240	0	8/12/19 – 9/8/19	O	B	PRE	Male	43.11430527	36-50	Black	Medicaid	Single	0.564414	8	10/18/17	20	0	0	1	1	57	0	0	0	0	1	R06829	9/5/19
4908240	0	9/9/19 – 10/6/19	O	B	POST	Male	43.17864476	36-50	Black	Medicaid	Single	0.392441	8	10/18/17	20	0	0	1	1	57	0	0	0	0	1	R06829	9/5/19
4908240	1	10/7/19 – 11/3/19	O	B	POST	Male	43.28213552	36-50	Black	Medicaid	Single	0.6675978	8	10/18/17	20	0	0	1	1	57	0	0	0	0	1	R06829	9/5/19
4909909	0	10/7/19 – 11/3/19	M	F	POST	Male	43.26899384	36-50	Black	Commercial	Single	0.012776	0	11/3/17	20										0	17008092	8/8/19
4911327	0	6/17/19 – 7/14/19	F	G	PRE	Female	68.79123888	65+	Black	Medicare	Single	0.114082	3	11/30/17	19										1	R01040	9/5/19
4911327	0	7/15/19 – 8/11/19	F	G	PRE	Female	68.90622861	65+	Black	Medicare	Single	0.075091	3	11/30/17	19										0	R01040	9/5/19
4912846	0	9/9/19 – 10/6/19	K	F	POST	Female	69.67008898	65+	Black	Medicare	Married	0.013582	4	11/14/17	19										0	R05356	8/8/19
4912937	0	7/15/19 – 8/11/19	I	F	PRE	Female	61.32238193	51-64	Black	Commercial	Single	0.137604	9	11/29/17	19										1	RF9676	8/8/19
4924841	0	6/17/19 – 7/14/19	AM	A	PRE	Male	74.20260096	65+	Black	Medicare	Single	0.057317	3	11/16/18	7										0	R62047	7/11/19
4924841	0	7/15/19 – 8/11/19	AM	A	POST	Male	74.28336756	65+	Black	Medicare	Single	0.276068	3	11/16/18	7										1	R62047	7/11/19
4924841	0	8/12/19 – 9/8/19	AM	A	POST	Male	74.36002738	65+	Black	Medicare	Single	0.276068	3	11/16/18	7										1	R62047	7/11/19
4928321	0	7/15/19 – 8/11/19	F	G	PRE	Female	65.09787817	65+	Black	Commercial	Other	0.015167	3	11/30/17	19										0	R01040	9/5/19
4929840	0	6/17/19 – 7/14/19	C	D	PRE	Male	71.68514716	65+	White	Commercial	Married	0.017093	2	5/22/18	13										0	14100	10/3/19
4932091	0	7/15/19 – 8/11/19	C	D	PRE	Male	56.8514716	51-64	White	Medicare	Other		2	5/22/18	13										0	14100	10/3/19
4938320	0	8/12/19 – 9/8/19	P	E	PRE	Male	64.78302533	51-64	Black	Medicare	Single	0.018003	6	11/30/17	19										0	R02913	10/3/19
4946364	0	8/12/19 – 9/8/19	I	F	POST	Female	67.83025325	65+	White	Medicare	Married	0.013363	0	11/29/17	19										0	RF9676	8/8/19
4947131	0	7/15/19 – 8/11/19	R	F	PRE	Male	76.30390144	65+	White	Medicare	Married	0.029806	2	11/3/17	20										0	17128550	8/8/19
4947230	0	10/7/19 – 11/3/19	Y	F	POST	Female	59.38945927	51-64	Black	Medicaid	Single		3	11/6/17	20										0	17128564	8/8/19
4965315	0	8/12/19 – 9/8/19	G	E	PRE	Male	66.82819986	65+	White	Medicare	Single	0.020397	2	4/3/18	15										0	RF9330	10/3/19
4965992	0	9/9/19 – 10/6/19	J	F	POST	Female	62.2642026	51-64	Black	Commercial	Married	0.014484	3	11/14/17	19										0	17128532	8/8/19
4968434	0	7/15/19 – 8/11/19	M	F	PRE	Female	60.77754962	51-64	Black	Commercial	Single	0.012828	3	11/3/17	20										0	17008092	8/8/19
4975314	0	8/12/19 – 9/8/19	B	E	PRE	Male	70.26694045	65+	White	Commercial	Married	0.034675	2	11/30/17	19										0	12443	10/3/19
4979605	0	7/15/19 – 8/11/19	M	F	PRE	Female	66.87474333	65+	Black	Medicare	Other	0.016563	3	11/3/17	20										0	17008092	8/8/19
4982500	0	10/7/19 – 11/3/19	A	G	POST	Female	90.26146475	65+	White	Medicare	Married	0.029841	2	4/9/18	14										0	14332	9/5/19
4982583	0	8/12/19 – 9/8/19	J	F	POST	Female	66.06433949	65+	White	Medicare	Single	0.019504	2	11/14/17	19										0	17128532	8/8/19
4983755	0	10/7/19 – 11/3/19	A	G	POST	Female	76.30116359	65+	White	Medicare	Other	0.018962	2	4/9/18	14										0	14332	9/5/19
4989034	0	6/17/19 – 7/14/19	O	B	PRE	Female	60.13141684	51-64	White	Medicare	Single	0.141905	11	10/18/17	20										1	R06829	9/5/19
4989034	0	7/15/19 – 8/11/19	O	B	PRE	Female	60.20807666	51-64	White	Medicare	Single	0.141905	11	10/18/17	20										1	R06829	9/5/19
4989034	0	8/12/19 – 9/8/19	O	B	PRE	Female	60.28473648	51-64	White	Medicare	Single	0.141905	11	10/18/17	20										1	R06829	9/5/19
4989034	0	9/9/19 – 10/6/19	O	B	POST	Female	60.36687201	51-64	White	Medicare	Single	0.141905	11	10/18/17	20										1	R06829	9/5/19
4989034	0	10/7/19 – 11/3/19	O	B	POST	Female	60.43805613	51-64	White	Medicare	Single	0.141905	11	10/18/17	20										1	R06829	9/5/19
4989505	1	8/12/19 – 9/8/19	M	F	POST	Male	79.65229295	65+	Black	Medicare	Married	0.105012	5	11/3/17	20										1	17008092	8/8/19
4989505	1	9/9/19 – 10/6/19	M	F	POST	Male	79.7357974	65+	Black	Medicare	Married	0.105012	5	11/3/17	20										1	17008092	8/8/19
4989505	1	10/7/19 – 11/3/19	M	F	POST	Male	79.8384668	65+	Black	Medicare	Married	0.105012	5	11/3/17	20										1	17008092	8/8/19
4996930	0	7/15/19 – 8/11/19	K	F	PRE	Male	71.72895277	65+	White	Medicare	Married	0.014301	2	11/14/17	19										0	R05356	8/8/19
5011242	0	10/7/19 – 11/3/19	K	F	POST	Female	71.6550308	65+	White	Medicare	Single	0.027464	5	11/14/17	19										0	R05356	8/8/19
5014295	0	6/17/19 – 7/14/19	A	G	PRE	Female	61.02395619	51-64	White	Commercial	Married	0.017925	2	4/9/18	14										0	14332	9/5/19
5023189	0	7/15/19 – 8/11/19	F	G	PRE	Female	70.85284052	65+	White	Medicare	Married	0.017833	2	11/30/17	19										0	R01040	9/5/19
5024732	0	9/9/19 – 10/6/19	I	F	POST	Female	42.68583162	36-50	Black	Medicare	Single	0.012508	0	11/29/17	19										0	RF9676	8/8/19
5049721	0	6/17/19 – 7/14/19	M	F	PRE	Female	42.38740589	36-50	Black	Commercial	Single	0.014577	0	11/3/17	20										0	17008092	8/8/19
5049721	0	10/7/19 – 11/3/19	M	F	POST	Female	42.63655031	36-50	Black	Commercial	Single	0.014577	0	11/3/17	20										0	17008092	8/8/19
5061916	0	6/17/19 – 7/14/19	L	D	PRE	Female	62.89938398	51-64	Black	Medicare	Single	0.023425	4	4/3/18	15										0	R08064	10/3/19
5061916	0	7/15/19 – 8/11/19	L	D	PRE	Female	63.01437372	51-64	Black	Medicare	Single	0.023425	4	4/3/18	15										0	R08064	10/3/19
5061916	0	9/9/19 – 10/6/19	L	D	PRE	Female	63.14031485	51-64	Black	Medicare	Single	0.023425	4	4/3/18	15										0	R08064	10/3/19
5064183	0	8/12/19 – 9/8/19	E	D	PRE	Female	63.01711157	51-64	White	Medicare	Other	0.014418	5	5/22/18	13										0	66255	10/3/19
5066113	0	9/9/19 – 10/6/19	K	F	POST	Female	61.25530459	51-64	Black	Medicaid	Single	0.0407125	3	11/14/17	19										0	R05356	8/8/19
5066113	0	10/7/19 – 11/3/19	K	F	POST	Female	61.34154689	51-64	Black	Medicaid	Single	0.041006	3	11/14/17	19										0	R05356	8/8/19
5066386	0	6/17/19 – 7/14/19	P	E	PRE	Male	70.45037645	65+	White	Commercial	Married	0.021748	3	11/30/17	19										0	R02913	10/3/19
5066386	0	9/9/19 – 10/6/19	P	E	PRE	Male	70.69952088	65+	White	Commercial	Married	0.017188	3	11/30/17	19										0	R02913	10/3/19
5067764	0	6/17/19 – 7/14/19	Y	F	PRE	Female	42.34086242	36-50	Black	Commercial	Single	0.013125	0	11/6/17	20										0	17128564	8/8/19
5069190	0	6/17/19 – 7/14/19	K	F	PRE	Female	68.03559206	65+	Black	Medicare	Other	0.084621	5	11/14/17	19										0	R05356	8/8/19
5069190	0	7/15/19 – 8/11/19	K	F	PRE	Female	68.10130048	65+	Black	Medicare	Other	0.083508	5	11/14/17	19										0	R05356	8/8/19
5069190	0	10/7/19 – 11/3/19	K	F	POST	Female	68.35318275	65+	Black	Medicare	Other	0.083508	5	11/14/17	19										0	R05356	8/8/19
5072046	0	9/9/19 – 10/6/19	AE	H	POST	Female	67.1156742	65+	White	Medicare	Single	0.021387	3	5/8/18	14										0	6421	7/11/19
5075643	0	6/17/19 – 7/14/19	O	B	PRE	Female	56.46132786	51-64	White	Medicare	Married	0.558722	10	10/18/17	20										1	R06829	9/5/19
5079454	0	9/9/19 – 10/6/19	A	G	POST	Female	62.86652977	51-64	White	Commercial	Married	0.015074	2	4/9/18	14										0	14332	9/5/19
5087770	0	8/12/19 – 9/8/19	K	F	POST	Female	67.01711157	65+	Black	Medicare	Single	0.018685	0	11/14/17	19										0	R05356	8/8/19
5092051	0	7/15/19 – 8/11/19	J	F	PRE	Female	95.52908967	65+	Black	Medicare	Other	0.35594	3	11/14/17	19										1	17128532	8/8/19
5092051	0	8/12/19 – 9/8/19	J	F	POST	Female	95.60574949	65+	Black	Medicare	Other	0.35594	3	11/14/17	19										1	17128532	8/8/19
5092051	0	10/7/19 – 11/3/19	J	F	POST	Female	95.77823409	65+	Black	Medicare	Other	0.35594	3	11/14/17	19										1	17128532	8/8/19
5092382	0	8/12/19 – 9/8/19	A	G	PRE	Female	80.5119781	65+	White	Medicare	Single	0.019385	6	4/9/18	14										0	14332	9/5/19
5093547	0	9/9/19 – 10/6/19	J	F	POST	Female	59.62217659	51-64	Black	Medicare	Single	0.012828	4	11/14/17	19										0	17128532	8/8/19
5094420	0	10/7/19 – 11/3/19	J	F	POST	Female	60.57768652	51-64	Black	Medicaid	Married	0.018963	1	11/14/17	19										0	17128532	8/8/19
5094644	0	9/9/19 – 10/6/19	S	G	POST	Female	65.33607118	65+	Black	Commercial	Single	0.013615	2	3/14/18	15										0	R01889	9/5/19
5098702	0	6/17/19 – 7/14/19	R	F	PRE	Female	69.78781656	65+	White	Commercial	Single	0.351622	9	11/3/17	20										1	17128550	8/8/19
5098702	0	7/15/19 – 8/11/19	R	F	PRE	Female	69.88090349	65+	White	Commercial	Single	0.326593	9	11/3/17	20										1	17128550	8/8/19
5098702	0	8/12/19 – 9/8/19	R	F	POST	Female	69.97946612	65+	White	Commercial	Single	0.351622	9	11/3/17	20										1	17128550	8/8/19
5098702	0	10/7/19 – 11/3/19	R	F	POST	Female	70.07802875	65+	White	Commercial	Single	0.326593	9	11/3/17	20										1	17128550	8/8/19
5104179	0	7/15/19 – 8/11/19	C	D	PRE	Female	63.58932238	51-64	White	Commercial	Married	0.017148	2	5/22/18	13										0	14100	10/3/19
5104179	0	10/7/19 – 11/3/19	C	D	POST	Female	63.85489391	51-64	White	Commercial	Married	0.017148	2	5/22/18	13										0	14100	10/3/19
5110572	0	7/15/19 – 8/11/19	N	B	PRE	Female	73.57700205	65+	White	Medicare	Married	0.015971	3	3/14/18	15										0	RF12959	9/5/19
5111026	0	6/17/19 – 7/14/19	AA	B	PRE	Female	59.1430527	51-64	Black	Medicaid	Single	0.1533245	4	11/5/18	7										1	17663414	9/5/19
5111026	0	7/15/19 – 8/11/19	AA	B	PRE	Female	59.21058636	51-64	Black	Medicaid	Single	0.23153	5	11/5/18	7										1	17663414	9/5/19
5111026	0	8/12/19 – 9/8/19	AA	B	PRE	Female	59.28724618	51-64	Black	Medicaid	Single	0.218119333	6	11/5/18	7										1	17663414	9/5/19
5111026	0	9/9/19 – 10/6/19	AA	B	POST	Female	59.36071184	51-64	Black	Medicaid	Single	0.23153	6	11/5/18	7										1	17663414	9/5/19
5111026	0	10/7/19 – 11/3/19	AA	B	POST	Female	59.43737166	51-64	Black	Medicaid	Single	0.211414	6	11/5/18	7										1	17663414	9/5/19
5111430	0	6/17/19 – 7/14/19	AD	A	PRE	Female	70.82546201	65+	Black	Medicare	Other	0.090217	3	10/12/17	20										0	R00362	7/11/19
5115530	0	9/9/19 – 10/6/19	Y	F	POST	Female	60.94455852	51-64	Black	Medicaid	Single	0.012828	2	11/6/17	20										0	17128564	8/8/19
5117361	0	8/12/19 – 9/8/19	AM	A	POST	Male	63.79603012	51-64	Black	Medicare	Married	0.610193	10	11/16/18	7	1	0	1	1	5	0	0	0	0	1	R62047	7/11/19
5123104	0	9/9/19 – 10/6/19	S	G	POST	Female	72.25735797	65+	White	Medicare	Single	0.040573	9	3/14/18	15										0	R01889	9/5/19
5124003	0	6/17/19 – 7/14/19	M	F	PRE	Female	76.03559206	65+	White	Medicare	Single	0.041771	3	11/3/17	20										0	17008092	8/8/19
5124003	0	8/12/19 – 9/8/19	M	F	POST	Female	76.13415469	65+	White	Medicare	Single	0.041771	3	11/3/17	20										0	17008092	8/8/19
5124003	0	9/9/19 – 10/6/19	M	F	POST	Female	76.20807666	65+	White	Medicare	Single	0.041771	3	11/3/17	20										0	17008092	8/8/19
5124003	0	10/7/19 – 11/3/19	M	F	POST	Female	76.28473648	65+	White	Medicare	Single	0.041771	3	11/3/17	20										0	17008092	8/8/19
5124169	0	7/15/19 – 8/11/19	F	G	PRE	Female	78.10266941	65+	White	Medicare	Married	0.017729	4	11/30/17	19										0	R01040	9/5/19
5130695	0	7/15/19 – 8/11/19	AG	G	PRE	Female	83.26351814	65+	Black	Medicare	Married	0.021124	2	11/30/17	19										0	17104932	9/5/19
5131388	0	6/17/19 – 7/14/19	F	G	PRE	Female	86.84736482	65+	Other	Medicare	Single	0.239985	2	11/30/17	19										1	R01040	9/5/19
5132527	0	9/9/19 – 10/6/19	I	F	POST	Female	78.52977413	65+	White	Medicare	Other	0.018921	2	11/29/17	19										0	RF9676	8/8/19
5140058	0	6/17/19 – 7/14/19	AC	A	PRE	Female	69.43463381	65+	Black	Medicare	Married		8	11/30/17	19										0	17102607	7/11/19
5141684	0	6/17/19 – 7/14/19	J	F	PRE	Male	62.74606434	51-64	Black	Commercial	Married		3	11/14/17	19										0	17128532	8/8/19
5157359	0	10/7/19 – 11/3/19	A	G	POST	Female	59.43600274	51-64	White	Commercial	Married	0.012828	2	4/9/18	14										0	14332	9/5/19
5157839	0	7/15/19 – 8/11/19	C	D	PRE	Female	66.46954141	65+	White	Medicare	Married	0.034466	8	5/22/18	13										0	14100	10/3/19
5157839	0	8/12/19 – 9/8/19	C	D	PRE	Female	66.54620123	65+	White	Medicare	Married	0.034466	8	5/22/18	13										0	14100	10/3/19
5157839	0	9/9/19 – 10/6/19	C	D	PRE	Female	66.64750171	65+	White	Medicare	Married	0.034466	8	5/22/18	13										0	14100	10/3/19
5157839	0	10/7/19 – 11/3/19	C	D	POST	Female	66.71868583	65+	White	Medicare	Married	0.034466	8	5/22/18	13										0	14100	10/3/19
5158878	0	9/9/19 – 10/6/19	S	G	POST	Female	65.45927447	65+	Black	Medicare	Single	0.013672	4	3/14/18	15										0	R01889	9/5/19
5164538	0	6/17/19 – 7/14/19	J	F	PRE	Female	69.32785763	65+	Black	Medicare	Married	0.016762	8	11/14/17	19										0	17128532	8/8/19
5164538	0	7/15/19 – 8/11/19	J	F	PRE	Female	69.40725531	65+	Black	Medicare	Married	0.019535	8	11/14/17	19										0	17128532	8/8/19
5164538	0	8/12/19 – 9/8/19	J	F	POST	Female	69.48665298	65+	Black	Medicare	Married	0.016762	8	11/14/17	19										0	17128532	8/8/19
5164538	0	9/9/19 – 10/6/19	J	F	POST	Female	69.56057495	65+	Black	Medicare	Married	0.019535	8	11/14/17	19										0	17128532	8/8/19
5164538	0	10/7/19 – 11/3/19	J	F	POST	Female	69.63723477	65+	Black	Medicare	Married	0.019535	8	11/14/17	19										0	17128532	8/8/19
5173083	0	8/12/19 – 9/8/19	S	G	PRE	Female	57.99315537	51-64	Black	Medicare	Married		3	3/14/18	15										0	R01889	9/5/19
5173083	0	9/9/19 – 10/6/19	S	G	POST	Female	58.0698152	51-64	Black	Medicare	Married	0.012828	3	3/14/18	15										0	R01889	9/5/19
5173307	0	10/7/19 – 11/3/19	I	F	POST	Female	66.59548255	65+	White	Medicare	Married	0.018693	4	11/29/17	19										0	RF9676	8/8/19
5178058	0	10/7/19 – 11/3/19	I	F	POST	Female	88.43258042	65+	White	Medicare	Other	0.031077	4	11/29/17	19										0	RF9676	8/8/19
5188032	0	9/9/19 – 10/6/19	S	G	POST	Female	89.52772074	65+	White	Medicare	Married	0.043712	8	3/14/18	15										0	R01889	9/5/19
5188610	0	6/17/19 – 7/14/19	O	B	PRE	Female	69.96303901	65+	White	Medicare	Other	0.181765	10	10/18/17	20										1	R06829	9/5/19
5188610	0	9/9/19 – 10/6/19	O	B	POST	Female	70.19301848	65+	White	Medicare	Other	0.181765	10	10/18/17	20										1	R06829	9/5/19
5199153	0	10/7/19 – 11/3/19	M	F	POST	Female	63.97535934	51-64	Black	Medicaid	Single	0.013625	1	11/3/17	20										0	17008092	8/8/19
5199278	0	8/12/19 – 9/8/19	S	G	PRE	Female	64.92539357	51-64	Black	Commercial	Single	0.013363	2	3/14/18	15										0	R01889	9/5/19
5202825	0	6/17/19 – 7/14/19	AD	A	PRE	Male	68.13552361	65+	White	Medicare	Married	0.138695	2	10/12/17	20										1	R00362	7/11/19
5202825	0	8/12/19 – 9/8/19	AD	A	POST	Male	68.2696783	65+	White	Medicare	Married	0.138695	2	10/12/17	20										1	R00362	7/11/19
5202825	0	9/9/19 – 10/6/19	AD	A	POST	Male	68.3449692	65+	White	Medicare	Married	0.130899	2	10/12/17	20										1	R00362	7/11/19
5202825	0	10/7/19 – 11/3/19	AD	A	POST	Male	68.42710472	65+	White	Medicare	Married	0.130899	2	10/12/17	20										1	R00362	7/11/19
5207188	0	9/9/19 – 10/6/19	AG	G	POST	Female	80.81040383	65+	Black	Medicare	Other	0.023242	2	11/30/17	19										0	17104932	9/5/19
5210554	0	8/12/19 – 9/8/19	S	G	PRE	Female	62.4476386	51-64	White	Commercial	Married	0.013363	2	3/14/18	15										0	R01889	9/5/19
5212576	0	6/17/19 – 7/14/19	A	G	PRE	Female	69.09787817	65+	Other	Medicare	Married	0.116837	2	4/9/18	14										1	14332	9/5/19
5212576	0	7/15/19 – 8/11/19	A	G	PRE	Female	69.18275154	65+	Other	Medicare	Married	0.1068995	2	4/9/18	14										1	14332	9/5/19
5212576	0	8/12/19 – 9/8/19	A	G	PRE	Female	69.25028519	65+	Other	Medicare	Married	0.116837	2	4/9/18	14										1	14332	9/5/19
5212576	0	9/9/19 – 10/6/19	A	G	POST	Female	69.32785763	65+	Other	Medicare	Married	0.116837	2	4/9/18	14										1	14332	9/5/19
5212576	0	10/7/19 – 11/3/19	A	G	POST	Female	69.39356605	65+	Other	Medicare	Married	0.1068995	2	4/9/18	14										1	14332	9/5/19
5213897	0	6/17/19 – 7/14/19	N	B	PRE	Female	68.84873374	65+	White	Commercial	Married	0.088549	8	3/14/18	15										0	RF12959	9/5/19
5213897	0	7/15/19 – 8/11/19	N	B	PRE	Female	68.91854894	65+	White	Commercial	Married	0.078195	8	3/14/18	15										0	RF12959	9/5/19
5213897	0	8/12/19 – 9/8/19	N	B	PRE	Female	69.01026694	65+	White	Commercial	Married	0.079419	8	3/14/18	15										0	RF12959	9/5/19
5213897	0	9/9/19 – 10/6/19	N	B	POST	Female	69.07323751	65+	White	Commercial	Married	0.078195	8	3/14/18	15										0	RF12959	9/5/19
5213897	0	10/7/19 – 11/3/19	N	B	POST	Female	69.15947981	65+	White	Commercial	Married	0.078195	8	3/14/18	15										0	RF12959	9/5/19
5214184	0	9/9/19 – 10/6/19	L	D	PRE	Female	72.72826831	65+	White	Medicare	Married	0.023051	0	4/3/18	15										0	R08064	10/3/19
5216296	0	8/12/19 – 9/8/19	H	B	PRE	Female	72.64339494	65+	Black	Medicare	Other	0.014858	7	1/10/18	17										0	R08438	9/5/19
5226733	0	9/9/19 – 10/6/19	B	E	PRE	Male	67.6495551	65+	Other	Medicare	Married	0.013649	5	11/30/17	19										0	12443	10/3/19
5226733	0	10/7/19 – 11/3/19	B	E	POST	Male	67.71800137	65+	Other	Medicare	Married	0.013649	5	11/30/17	19										0	12443	10/3/19
5227897	0	10/7/19 – 11/3/19	M	F	POST	Female	72.11772758	65+	Black	Medicare	Other	0.028118	3	11/3/17	20										0	17008092	8/8/19
5230479	0	9/9/19 – 10/6/19	B	E	PRE	Male	81.83983573	65+	White	Medicare	Married	0.025494	3	11/30/17	19										0	12443	10/3/19
5235007	0	6/17/19 – 7/14/19	A	G	PRE	Female	72.66803559	65+	White	Medicare	Married	0.014001	2	4/9/18	14										0	14332	9/5/19
5237607	0	8/12/19 – 9/8/19	T	B	PRE	Female	78.93086927	65+	White	Medicare	Other	0.246386	2	1/31/18	17										1	17001217	9/5/19
5237607	0	9/9/19 – 10/6/19	T	B	POST	Female	79.01984942	65+	White	Medicare	Other	0.201227	2	1/31/18	17										1	17001217	9/5/19
5237607	0	10/7/19 – 11/3/19	T	B	POST	Female	79.07734429	65+	White	Medicare	Other	0.234714	2	1/31/18	17										1	17001217	9/5/19
5244579	0	8/12/19 – 9/8/19	J	F	POST	Female	66.63928816	65+	Black	Commercial	Married	0.013363	3	11/14/17	19										0	17128532	8/8/19
5246038	0	9/9/19 – 10/6/19	Y	F	POST	Female	68.84599589	65+	White	Commercial	Other	0.013582	0	11/6/17	20										0	17128564	8/8/19
5247952	0	8/12/19 – 9/8/19	S	G	PRE	Female	57.40451745	51-64	Black	Medicaid	Single	0.012828	2	3/14/18	15										0	R01889	9/5/19
5248471	0	7/15/19 – 8/11/19	L	D	PRE	Female	66.34633813	65+	Black	Medicare	Other	0.013615	4	4/3/18	15										0	R08064	10/3/19
5248562	0	6/17/19 – 7/14/19	E	D	PRE	Female	63.11019849	51-64	Black	Medicare	Married	0.025771	2	5/22/18	13										0	66255	10/3/19
5248562	0	10/7/19 – 11/3/19	E	D	POST	Female	63.36755647	51-64	Black	Medicare	Married	0.025771	2	5/22/18	13										0	66255	10/3/19
5248653	0	7/15/19 – 8/11/19	AH	H	POST	Male	88.62149213	65+	White	Medicare	Married	0.02672	2	3/5/18	16										0	R01034	7/11/19
5249164	0	8/12/19 – 9/8/19	S	G	PRE	Female	76.06844627	65+	Black	Commercial	Other	0.015847	2	3/14/18	15										0	R01889	9/5/19
5249164	0	9/9/19 – 10/6/19	S	G	POST	Female	76.20807666	65+	Black	Commercial	Other	0.015847	2	3/14/18	15										0	R01889	9/5/19
5255815	0	6/17/19 – 7/14/19	D	D	PRE	Female	73.20465435	65+	White	Medicare	Single	0.101897	6	5/10/18	13										1	17021340	10/3/19
5255815	0	7/15/19 – 8/11/19	D	D	PRE	Female	73.30047912	65+	White	Medicare	Single	0.101897	6	5/10/18	13										1	17021340	10/3/19
5255815	0	8/12/19 – 9/8/19	D	D	PRE	Female	73.37713895	65+	White	Medicare	Single	0.062815	6	5/10/18	13										0	17021340	10/3/19
5255815	0	9/9/19 – 10/6/19	D	D	PRE	Female	73.45379877	65+	White	Medicare	Single	0.062815	6	5/10/18	13										0	17021340	10/3/19
5267547	0	7/15/19 – 8/11/19	AC	A	POST	Female	63.89596167	51-64	Black	Commercial	Single	0.04158	8	11/30/17	19										0	17102607	7/11/19
5267547	0	10/7/19 – 11/3/19	AC	A	POST	Female	64.15058179	51-64	Black	Commercial	Single	0.024754	8	11/30/17	19										0	17102607	7/11/19
5268776	1	6/17/19 – 7/14/19	K	F	PRE	Female	71.25530459	65+	White	Medicare	Married	0.565881	3	11/14/17	19	0	0	1	1	28	0	0	0	0	1	R05356	8/8/19
5275995	0	7/15/19 – 8/11/19	C	D	PRE	Female	56.3504449	51-64	Black	Medicare	Single	0.012828	4	5/22/18	13										0	14100	10/3/19
5276969	0	7/15/19 – 8/11/19	X	H	POST	Male	69.88911704	65+	White	Medicare	Married	0.112923	9	5/8/18	14										1	R00351	7/11/19
5276969	0	8/12/19 – 9/8/19	X	H	POST	Male	70.00684463	65+	White	Medicare	Married	0.120352	9	5/8/18	14										1	R00351	7/11/19
5277504	0	9/9/19 – 10/6/19	S	G	POST	Female	62.10814511	51-64	Black	Medicaid	Single	0.015624	10	3/14/18	15										0	R01889	9/5/19
5278270	0	9/9/19 – 10/6/19	F	G	POST	Female	91.35386721	65+	Black	Medicare	Other	0.030242	2	11/30/17	19										0	R01040	9/5/19
5280714	0	6/17/19 – 7/14/19	D	D	PRE	Female	61.21560575	51-64	Black	Medicare	Single	0.053014	4	5/10/18	13	1	1	0	0		0	0	0	0	0	17021340	10/3/19
5280714	0	7/15/19 – 8/11/19	D	D	PRE	Female	61.29500342	51-64	Black	Medicare	Single	0.053014	4	5/10/18	13	1	1	0	0		0	0	0	0	0	17021340	10/3/19
5280714	0	8/12/19 – 9/8/19	D	D	PRE	Female	61.37166324	51-64	Black	Medicare	Single	0.053014	4	5/10/18	13	1	1	0	0		0	0	0	0	0	17021340	10/3/19
5280714	0	9/9/19 – 10/6/19	D	D	PRE	Female	61.46475017	51-64	Black	Medicare	Single	0.080283	4	5/10/18	13	1	1	0	0		0	0	0	0	0	17021340	10/3/19
5280714	0	10/7/19 – 11/3/19	D	D	POST	Female	61.54414784	51-64	Black	Medicare	Single	0.053014	4	5/10/18	13	1	1	0	0		0	0	0	0	0	17021340	10/3/19
5285796	0	7/15/19 – 8/11/19	Y	F	PRE	Female	41.35797399	36-50	Black	Commercial	Married	0.016732	0	11/6/17	20										0	17128564	8/8/19
5285796	0	9/9/19 – 10/6/19	Y	F	POST	Female	41.50855578	36-50	Black	Commercial	Married		0	11/6/17	20										0	17128564	8/8/19
5300041	0	8/12/19 – 9/8/19	V	G	PRE	Female	65.30595483	65+	Black	Medicare	Other	0.151575333	3	4/9/18	14										1	R49557	9/5/19
5300041	0	9/9/19 – 10/6/19	V	G	POST	Female	65.38261465	65+	Black	Medicare	Other	0.2005645	9	4/9/18	14										1	R49557	9/5/19
5300041	0	10/7/19 – 11/3/19	V	G	POST	Female	65.45927447	65+	Black	Medicare	Other	0.2005645	9	4/9/18	14										1	R49557	9/5/19
5301460	0	9/9/19 – 10/6/19	B	E	PRE	Male	73.08145106	65+	Black	Commercial	Married	0.01613	5	11/30/17	19										0	12443	10/3/19
5301742	0	7/15/19 – 8/11/19	A	G	PRE	Female	73.60438056	65+	Black	Medicare	Married	0.014858	4	4/9/18	14										0	14332	9/5/19
5322953	0	6/17/19 – 7/14/19	P	E	PRE	Male	74.51060917	65+	Black	Medicare	Single	0.015966	3	11/30/17	19										0	R02913	10/3/19
5322953	0	10/7/19 – 11/3/19	P	E	POST	Male	74.77891855	65+	Black	Medicare	Single	0.015966	3	11/30/17	19										0	R02913	10/3/19
5324751	0	10/7/19 – 11/3/19	I	F	POST	Female	76.8788501	65+	White	Medicare	Married	0.017729	2	11/29/17	19										0	RF9676	8/8/19
5328711	0	8/12/19 – 9/8/19	J	F	POST	Female	63.16769336	51-64	Black	Commercial	Single	0.065824	0	11/14/17	19										0	17128532	8/8/19
5330691	0	6/17/19 – 7/14/19	B	E	PRE	Female	64.14510609	51-64	Black	Medicaid	Married	0.078062	10	11/30/17	19										0	12443	10/3/19
5330691	0	7/15/19 – 8/11/19	B	E	PRE	Female	64.26009583	51-64	Black	Medicaid	Married	0.078062	10	11/30/17	19										0	12443	10/3/19
5331368	0	10/7/19 – 11/3/19	Y	F	POST	Female	72.47912389	65+	White	Medicare	Married	0.014462	2	11/6/17	20										0	17128564	8/8/19
5346754	0	8/12/19 – 9/8/19	B	E	PRE	Male	71.71252567	65+	White	Commercial	Married	0.0447	9	11/30/17	19										0	12443	10/3/19
5353529	0	8/12/19 – 9/8/19	V	G	PRE	Female	59.97262149	51-64	Black	Medicaid	Single	0.278182	8	4/9/18	14										1	R49557	9/5/19
5355003	0	10/7/19 – 11/3/19	M	F	POST	Female	61.2238193	51-64	Black	Medicare	Married	0.012952	5	11/3/17	20										0	17008092	8/8/19
5359104	0	7/15/19 – 8/11/19	K	F	PRE	Female	68.82683094	65+	Black	Medicare	Single	0.341576	11	11/14/17	19	0	0	1	0		0	0	0	0	1	R05356	8/8/19
5359104	0	8/12/19 – 9/8/19	K	F	POST	Female	68.92265572	65+	Black	Medicare	Single	0.341576	11	11/14/17	19	0	0	1	0		0	0	0	0	1	R05356	8/8/19
5359104	0	9/9/19 – 10/6/19	K	F	POST	Female	68.99931554	65+	Black	Medicare	Single	0.329484	11	11/14/17	19	0	0	1	0		0	0	0	0	1	R05356	8/8/19
5374699	0	8/12/19 – 9/8/19	D	D	PRE	Female	59.25530459	51-64	Black	Medicare	Other	0.02644	4	5/10/18	13										0	17021340	10/3/19
5375159	0	9/9/19 – 10/6/19	J	F	POST	Female	58.68583162	51-64	Black	Commercial	Married	0.012828	0	11/14/17	19										0	17128532	8/8/19
5378765	0	9/9/19 – 10/6/19	T	B	POST	Female	56.76659822	51-64	Black	Medicaid	Single	0.053409	5	1/31/18	17										0	17001217	9/5/19
5378765	0	10/7/19 – 11/3/19	T	B	POST	Female	56.81040383	51-64	Black	Medicaid	Single	0.044916	5	1/31/18	17										0	17001217	9/5/19
5409305	0	7/15/19 – 8/11/19	J	F	PRE	Female	61.28678987	51-64	Black	Commercial	Other	0.035035	2	11/14/17	19										0	17128532	8/8/19
5411319	0	9/9/19 – 10/6/19	AP	G	POST	Female	69.2128679	65+	Black	Medicare	Married	0.022575	4	1/10/18	17										0	R16354	9/5/19
5416904	0	9/9/19 – 10/6/19	S	G	POST	Female	71.08555784	65+	Black	Medicare	Other	0.014462	3	3/14/18	15										0	R01889	9/5/19
5422076	0	6/17/19 – 7/14/19	I	F	PRE	Female	89.43189596	65+	White	Medicare	Other	0.538297	10	11/29/17	19										1	RF9676	8/8/19
5422076	0	7/15/19 – 8/11/19	I	F	PRE	Female	89.50855578	65+	White	Medicare	Other	0.538297	10	11/29/17	19										1	RF9676	8/8/19
5422076	1	8/12/19 – 9/8/19	I	F	POST	Female	89.62080767	65+	White	Medicare	Other	0.621285	10	11/29/17	19										1	RF9676	8/8/19
5422076	1	10/7/19 – 11/3/19	I	F	POST	Female	89.77412731	65+	White	Medicare	Other		10	11/29/17	19										0	RF9676	8/8/19
5424569	0	8/12/19 – 9/8/19	J	F	POST	Female	40.80492813	36-50	Black	Commercial	Single	0.014361	2	11/14/17	19										0	17128532	8/8/19
5428362	0	7/15/19 – 8/11/19	K	F	PRE	Female	69.18001369	65+	White	Medicare	Married	0.013582	8	11/14/17	19										0	R05356	8/8/19
5429733	0	7/15/19 – 8/11/19	C	D	PRE	Female	76.64339494	65+	White	Medicare	Married	0.017729	0	5/22/18	13										0	14100	10/3/19
5430566	0	8/12/19 – 9/8/19	S	G	PRE	Female	70.92402464	65+	Black	Medicare	Other	0.014462	3	3/14/18	15										0	R01889	9/5/19
5442942	0	7/15/19 – 8/11/19	G	E	PRE	Male	80.5229295	65+	White	Medicare	Married	0.021523	4	4/3/18	15										0	RF9330	10/3/19
5442942	0	10/7/19 – 11/3/19	G	E	POST	Male	80.81040383	65+	White	Medicare	Married	0.021523	4	4/3/18	15										0	RF9330	10/3/19
5444740	0	7/15/19 – 8/11/19	AC	A	POST	Female	59.77275839	51-64	Black	Medicaid	Married	0.088248	9	11/30/17	19										0	17102607	7/11/19
5444740	0	8/12/19 – 9/8/19	AC	A	POST	Female	59.88774812	51-64	Black	Medicaid	Married	0.1335185	9	11/30/17	19										1	17102607	7/11/19
5444740	0	9/9/19 – 10/6/19	AC	A	POST	Female	59.96440794	51-64	Black	Medicaid	Married	0.178789	9	11/30/17	19										1	17102607	7/11/19
5444740	0	10/7/19 – 11/3/19	AC	A	POST	Female	60.04106776	51-64	Black	Medicaid	Married	0.178789	9	11/30/17	19										1	17102607	7/11/19
5444914	0	6/17/19 – 7/14/19	T	B	PRE	Male	60.87748118	51-64	Black	Medicaid	Other	0.845243	14	1/31/18	17	0	0	1	1	9	0	0	0	0	1	17001217	9/5/19
5444914	0	7/15/19 – 8/11/19	T	B	PRE	Male	60.94455852	51-64	Black	Medicaid	Other	0.863692	14	1/31/18	17	0	0	1	1	9	0	0	0	0	1	17001217	9/5/19
5444914	0	8/12/19 – 9/8/19	T	B	PRE	Male	61.03080082	51-64	Black	Medicaid	Other	0.8242095	14	1/31/18	17	0	0	1	1	9	0	0	0	0	1	17001217	9/5/19
5444914	1	9/9/19 – 10/6/19	T	B	POST	Male	61.13073238	51-64	Black	Medicaid	Other	0.845243	14	1/31/18	17	0	0	1	1	9	0	0	0	0	1	17001217	9/5/19
5444914	1	10/7/19 – 11/3/19	T	B	POST	Male	61.17545061	51-64	Black	Medicaid	Other	0.863692	14	1/31/18	17	0	0	1	1	9	0	0	0	0	1	17001217	9/5/19
5448527	0	8/12/19 – 9/8/19	T	B	PRE	Female	60.05475702	51-64	Black	Commercial	Single	0.014545	8	1/31/18	17										0	17001217	9/5/19
5453907	0	6/17/19 – 7/14/19	B	E	PRE	Male	68.45174538	65+	White	Medicare	Married	0.388513	2	11/30/17	19	0	0	1	1	16	0	0	0	0	1	12443	10/3/19
5453907	0	8/12/19 – 9/8/19	B	E	PRE	Male	68.58590007	65+	White	Medicare	Married	0.284291	2	11/30/17	19	0	0	1	1	16	0	0	0	0	1	12443	10/3/19
5453907	0	9/9/19 – 10/6/19	B	E	PRE	Male	68.67077344	65+	White	Medicare	Married	0.284291	2	11/30/17	19	0	0	1	1	16	0	0	0	0	1	12443	10/3/19
5453907	0	10/7/19 – 11/3/19	B	E	POST	Male	68.72005476	65+	White	Medicare	Married	0.284291	8	11/30/17	19	0	0	1	1	16	0	0	0	0	1	12443	10/3/19
5456728	0	9/9/19 – 10/6/19	AO	A	POST	Female	67.09924709	65+	White	Medicare	Single	0.030448	9	1/31/18	17										0	RF25111	7/11/19
5461553	0	10/7/19 – 11/3/19	R	F	POST	Female	66.61738535	65+	Black	Medicare	Other	0.013363	6	11/3/17	20										0	17128550	8/8/19
5462742	0	8/12/19 – 9/8/19	S	G	PRE	Female	58.63381246	51-64	Black	Medicare	Other	0.012828	3	3/14/18	15										0	R01889	9/5/19
5469820	0	8/12/19 – 9/8/19	A	G	PRE	Female	73.31143053	65+	White	Medicare	Married	0.014001	2	4/9/18	14										0	14332	9/5/19
5472121	0	8/12/19 – 9/8/19	F	G	PRE	Female	77.69746749	65+	Black	Medicare	Other	0.02024	10	11/30/17	19										0	R01040	9/5/19
5475785	0	6/17/19 – 7/14/19	C	D	PRE	Male	71.60301164	65+	White	Medicare	Married	0.136831	3	5/22/18	13										1	14100	10/3/19
5475785	0	7/15/19 – 8/11/19	C	D	PRE	Male	71.71800137	65+	White	Medicare	Married	0.136831	3	5/22/18	13										1	14100	10/3/19
5475785	0	8/12/19 – 9/8/19	C	D	PRE	Male	71.78918549	65+	White	Medicare	Married	0.136831	3	5/22/18	13										1	14100	10/3/19
5475785	0	9/9/19 – 10/6/19	C	D	PRE	Male	71.87953457	65+	White	Medicare	Married	0.136831	3	5/22/18	13										1	14100	10/3/19
5475785	0	10/7/19 – 11/3/19	C	D	POST	Male	71.94798084	65+	White	Medicare	Married	0.136831	3	5/22/18	13										1	14100	10/3/19
5476411	0	7/15/19 – 8/11/19	B	E	PRE	Male	72.93634497	65+	Black	Medicare	Married	0.076485	2	11/30/17	19										0	12443	10/3/19
5476411	0	8/12/19 – 9/8/19	B	E	PRE	Male	73.0513347	65+	Black	Medicare	Married	0.076485	2	11/30/17	19										0	12443	10/3/19
5476411	0	9/9/19 – 10/6/19	B	E	PRE	Male	73.10882957	65+	Black	Medicare	Married		2	11/30/17	19										0	12443	10/3/19
5482609	0	6/17/19 – 7/14/19	B	E	PRE	Male	68.11225188	65+	White	Medicare	Married	0.0328745	8	11/30/17	19										0	12443	10/3/19
5482609	0	9/9/19 – 10/6/19	B	E	PRE	Male	68.37508556	65+	White	Medicare	Married	0.035419	8	11/30/17	19										0	12443	10/3/19
5490560	0	6/17/19 – 7/14/19	B	E	PRE	Male	76.85968515	65+	Black	Medicare	Other	0.02316	5	11/30/17	19										0	12443	10/3/19
5490560	0	9/9/19 – 10/6/19	B	E	PRE	Male	77.11430527	65+	Black	Medicare	Other	0.02316	5	11/30/17	19										0	12443	10/3/19
5509013	0	10/7/19 – 11/3/19	F	G	POST	Female	63.40725531	51-64	Black	Medicaid	Single	0.0424335	3	11/30/17	19										0	R01040	9/5/19
5525274	0	8/12/19 – 9/8/19	Y	F	POST	Female	68.73374401	65+	White	Medicare	Married	0.013582	9	11/6/17	20										0	17128564	8/8/19
5533203	0	7/15/19 – 8/11/19	AM	A	POST	Male	92.47364819	65+	White	Medicare	Other	0.03047	2	11/16/18	7										0	R62047	7/11/19
5536438	0	7/15/19 – 8/11/19	Y	F	PRE	Female	40.13415469	36-50	Black	Medicaid	Single	0.01434	1	11/6/17	20										0	17128564	8/8/19
5537055	0	10/7/19 – 11/3/19	L	D	POST	Female	63.72895277	51-64	White	Commercial	Married	0.014117	2	4/3/18	15										0	R08064	10/3/19
5549399	0	9/9/19 – 10/6/19	S	G	POST	Female	63.87132101	51-64	Black	Medicaid	Single	0.013363	6	3/14/18	15										0	R01889	9/5/19
5553805	0	10/7/19 – 11/3/19	H	B	POST	Male	63.02532512	51-64	Black	Medicare	Single	0.020552	3	1/10/18	17										0	R08438	9/5/19
5563150	0	8/12/19 – 9/8/19	F	G	PRE	Female	60.04654346	51-64	Black	Medicaid	Single	0.072226	2	11/30/17	19										0	R01040	9/5/19
5563150	0	9/9/19 – 10/6/19	F	G	POST	Female	60.10403833	51-64	Black	Medicaid	Single	0.021974	2	11/30/17	19										0	R01040	9/5/19
5563150	0	10/7/19 – 11/3/19	F	G	POST	Female	60.23819302	51-64	Black	Medicaid	Single	0.072226	2	11/30/17	19										0	R01040	9/5/19
5566831	0	7/15/19 – 8/11/19	U	C	PRE	Female	56.2422998	51-64	White	Commercial	Single	0.087653	3	3/5/18	16										0	R02141	8/8/19
5566831	0	9/9/19 – 10/6/19	U	C	POST	Female	56.40520192	51-64	White	Commercial	Single	0.087653	3	3/5/18	16										0	R02141	8/8/19
5566831	0	10/7/19 – 11/3/19	U	C	POST	Female	56.48186174	51-64	White	Commercial	Single	0.087653	3	3/5/18	16										0	R02141	8/8/19
5585765	0	8/12/19 – 9/8/19	F	G	PRE	Female	57.28131417	51-64	Black	Commercial	Single	0.01307	3	11/30/17	19										0	R01040	9/5/19
5600069	0	6/17/19 – 7/14/19	V	G	PRE	Female	68.71731691	65+	Black	Commercial	Married	0.081267	8	4/9/18	14										0	R49557	9/5/19
5600069	0	7/15/19 – 8/11/19	V	G	PRE	Female	68.77207392	65+	Black	Commercial	Married	0.228832	8	4/9/18	14										1	R49557	9/5/19
5600069	0	8/12/19 – 9/8/19	V	G	PRE	Female	68.85968515	65+	Black	Commercial	Married	0.228832	8	4/9/18	14										1	R49557	9/5/19
5600069	0	10/7/19 – 11/3/19	V	G	POST	Female	69.00205339	65+	Black	Commercial	Married	0.228832	8	4/9/18	14										1	R49557	9/5/19
5600804	0	10/7/19 – 11/3/19	M	F	POST	Female	80.90896646	65+	White	Commercial	Other	0.019163	2	11/3/17	20										0	17008092	8/8/19
5606140	0	6/17/19 – 7/14/19	J	F	PRE	Female	78.17932923	65+	White	Medicare	Married	0.060242	4	11/14/17	19										0	17128532	8/8/19
5606140	0	7/15/19 – 8/11/19	J	F	PRE	Female	78.23956194	65+	White	Medicare	Married	0.06778	4	11/14/17	19										0	17128532	8/8/19
5606140	0	10/7/19 – 11/3/19	J	F	POST	Female	78.48870637	65+	White	Medicare	Married	0.06778	4	11/14/17	19										0	17128532	8/8/19
5609417	0	9/9/19 – 10/6/19	L	D	PRE	Male	67.94250513	65+	Black	Commercial	Married	0.026476	2	4/3/18	15										0	R08064	10/3/19
5613872	0	6/17/19 – 7/14/19	H	B	PRE	Female	62.40109514	51-64	Black	Commercial	Married	0.03871	3	1/10/18	17										0	R08438	9/5/19
5613872	0	7/15/19 – 8/11/19	H	B	PRE	Female	62.46132786	51-64	Black	Commercial	Married	0.03871	3	1/10/18	17										0	R08438	9/5/19
5613872	0	8/12/19 – 9/8/19	H	B	PRE	Female	62.51608487	51-64	Black	Commercial	Married	0.03871	3	1/10/18	17										0	R08438	9/5/19
5613872	0	9/9/19 – 10/6/19	H	B	POST	Female	62.63381246	51-64	Black	Commercial	Married	0.03871	3	1/10/18	17										0	R08438	9/5/19
5613872	0	10/7/19 – 11/3/19	H	B	POST	Female	62.69404518	51-64	Black	Commercial	Married	0.03871	3	1/10/18	17										0	R08438	9/5/19
5615547	0	9/9/19 – 10/6/19	L	D	PRE	Female	76.03011636	65+	Black	Medicare	Other	0.083215	3	4/3/18	15										0	R08064	10/3/19
5617972	0	9/9/19 – 10/6/19	L	D	PRE	Male	67.72073922	65+	Other	Medicare	Married		2	4/3/18	15										0	R08064	10/3/19
5628805	0	7/15/19 – 8/11/19	A	G	PRE	Female	76.66255989	65+	White	Medicare	Married		2	4/9/18	14										0	14332	9/5/19
5629076	0	6/17/19 – 7/14/19	A	G	PRE	Female	78.10266941	65+	White	Medicare	Married	0.043291	9	4/9/18	14										0	14332	9/5/19
5629076	0	7/15/19 – 8/11/19	A	G	PRE	Female	78.17932923	65+	White	Medicare	Married	0.031041	9	4/9/18	14										0	14332	9/5/19
5629076	0	8/12/19 – 9/8/19	A	G	PRE	Female	78.25598905	65+	White	Medicare	Married	0.043291	9	4/9/18	14										0	14332	9/5/19
5629076	0	9/9/19 – 10/6/19	A	G	POST	Female	78.33264887	65+	White	Medicare	Married	0.031041	9	4/9/18	14										0	14332	9/5/19
5629076	0	10/7/19 – 11/3/19	A	G	POST	Female	78.40657084	65+	White	Medicare	Married	0.043291	9	4/9/18	14										0	14332	9/5/19
5629746	0	6/17/19 – 7/14/19	J	F	PRE	Female	72.3559206	65+	Black	Medicare	Other	0.022854	2	11/14/17	19										0	17128532	8/8/19
5629746	0	7/15/19 – 8/11/19	J	F	PRE	Female	72.39698836	65+	Black	Medicare	Other	0.022854	2	11/14/17	19										0	17128532	8/8/19
5629746	0	10/7/19 – 11/3/19	J	F	POST	Female	72.68720055	65+	Black	Medicare	Other	0.022854	2	11/14/17	19										0	17128532	8/8/19
5631551	0	6/17/19 – 7/14/19	J	F	PRE	Female	64.78850103	51-64	White	Medicare	Married	0.013363	1	11/14/17	19										0	17128532	8/8/19
5632773	0	6/17/19 – 7/14/19	S	G	PRE	Female	62.50239562	51-64	Black	Commercial	Single	0.014387	2	3/14/18	15										0	R01889	9/5/19
5633748	0	7/15/19 – 8/11/19	K	F	PRE	Female	80.26009583	65+	White	Medicare	Single	0.017729	2	11/14/17	19										0	R05356	8/8/19
5635313	0	8/12/19 – 9/8/19	X	H	POST	Male	57.5578371	51-64	White	Commercial	Married	0.013103	2	5/8/18	14										0	R00351	7/11/19
5647060	0	6/17/19 – 7/14/19	E	D	PRE	Female	78.18206708	65+	Black	Medicare	Single	0.110053	4	5/22/18	13										1	66255	10/3/19
5647060	0	7/15/19 – 8/11/19	E	D	PRE	Female	78.30253251	65+	Black	Medicare	Single	0.110053	4	5/22/18	13										1	66255	10/3/19
5647060	0	8/12/19 – 9/8/19	E	D	PRE	Female	78.37371663	65+	Black	Medicare	Single	0.118629	4	5/22/18	13										1	66255	10/3/19
5647060	0	9/9/19 – 10/6/19	E	D	PRE	Female	78.45037645	65+	Black	Medicare	Single	0.110053	4	5/22/18	13										1	66255	10/3/19
5647060	0	10/7/19 – 11/3/19	E	D	POST	Female	78.52703628	65+	Black	Medicare	Single	0.110053	4	5/22/18	13										1	66255	10/3/19
5650718	0	9/9/19 – 10/6/19	G	E	PRE	Male	70.52156058	65+	White	Medicare	Other	0.015719	6	4/3/18	15										0	RF9330	10/3/19
5653092	0	7/15/19 – 8/11/19	AN	H	POST	Male	62.34907598	51-64	White	Medicaid	Single	0.151742	3	1/1/19	6										1	17581376	7/11/19
5653092	0	9/9/19 – 10/6/19	AN	H	POST	Male	62.54620123	51-64	White	Medicaid	Single	0.151742	4	1/1/19	6										1	17581376	7/11/19
5658828	0	6/17/19 – 7/14/19	L	D	PRE	Male	74.81177276	65+	White	Medicare	Married	0.195027	5	4/3/18	15										1	R08064	10/3/19
5658828	0	7/15/19 – 8/11/19	L	D	PRE	Male	74.91581109	65+	White	Medicare	Married	0.195027	5	4/3/18	15										1	R08064	10/3/19
5658828	0	8/12/19 – 9/8/19	L	D	PRE	Male	75.00889802	65+	White	Medicare	Married	0.195027	5	4/3/18	15										1	R08064	10/3/19
5658828	0	9/9/19 – 10/6/19	L	D	PRE	Male	75.10472279	65+	White	Medicare	Married	0.195027	5	4/3/18	15										1	R08064	10/3/19
5658828	0	10/7/19 – 11/3/19	L	D	POST	Male	75.18138262	65+	White	Medicare	Married	0.195027	5	4/3/18	15										1	R08064	10/3/19
5692074	0	7/15/19 – 8/11/19	F	G	PRE	Female	60.11225188	51-64	White	Commercial	Married	0.023143	2	11/30/17	19										0	R01040	9/5/19
5692074	0	10/7/19 – 11/3/19	F	G	POST	Female	60.33675565	51-64	White	Commercial	Married	0.021697	2	11/30/17	19										0	R01040	9/5/19
5696570	0	6/17/19 – 7/14/19	I	F	PRE	Male	67.00342231	65+	Black	Commercial	Married	0.071677	4	11/29/17	19										0	RF9676	8/8/19
5696570	0	7/15/19 – 8/11/19	I	F	PRE	Male	67.08008214	65+	Black	Commercial	Married	0.052242	4	11/29/17	19										0	RF9676	8/8/19
5696570	0	8/12/19 – 9/8/19	I	F	POST	Male	67.15674196	65+	Black	Commercial	Married	0.071677	4	11/29/17	19										0	RF9676	8/8/19
5696570	0	9/9/19 – 10/6/19	I	F	POST	Male	67.23340178	65+	Black	Commercial	Married	0.052242	4	11/29/17	19										0	RF9676	8/8/19
5696570	0	10/7/19 – 11/3/19	I	F	POST	Male	67.3100616	65+	Black	Commercial	Married	0.071677	4	11/29/17	19										0	RF9676	8/8/19
5702881	0	10/7/19 – 11/3/19	F	G	POST	Female	56.30937714	51-64	Black	Commercial	Single	0.012828	4	11/30/17	19										0	R01040	9/5/19
5704648	0	9/9/19 – 10/6/19	K	F	POST	Female	63.13347023	51-64	Black	Commercial	Single	0.015201	2	11/14/17	19										0	R05356	8/8/19
5704648	0	10/7/19 – 11/3/19	K	F	POST	Female	63.21149897	51-64	Black	Commercial	Single	0.017039	3	11/14/17	19										0	R05356	8/8/19
5706957	0	7/15/19 – 8/11/19	N	B	PRE	Female	84.22997947	65+	White	Medicare	Married	0.326972	9	3/14/18	15										1	RF12959	9/5/19
5706957	0	10/7/19 – 11/3/19	N	B	POST	Female	84.47912389	65+	White	Medicare	Married	0.326972	9	3/14/18	15										1	RF12959	9/5/19
5718069	0	10/7/19 – 11/3/19	F	G	POST	Female	83.80013689	65+	Black	Medicare	Single	0.076061	4	11/30/17	19										0	R01040	9/5/19
5723259	0	7/15/19 – 8/11/19	C	D	PRE	Female	65.50308008	65+	Black	Medicare	Single	0.128881	2	5/22/18	13										1	14100	10/3/19
5723259	0	8/12/19 – 9/8/19	C	D	PRE	Female	65.59890486	65+	Black	Medicare	Single	0.082504	2	5/22/18	13										0	14100	10/3/19
5723259	0	9/9/19 – 10/6/19	C	D	PRE	Female	65.67830253	65+	Black	Medicare	Single	0.082504	2	5/22/18	13										0	14100	10/3/19
5725981	0	8/12/19 – 9/8/19	E	D	PRE	Male	73.80424367	65+	White	Medicare	Married	0.014301	5	5/22/18	13										0	66255	10/3/19
5733043	0	9/9/19 – 10/6/19	L	D	PRE	Female	59.69883641	51-64	Black	Commercial	Single	0.020134	4	4/3/18	15										0	R08064	10/3/19
5738679	0	8/12/19 – 9/8/19	G	E	PRE	Male	82.25051335	65+	Black	Medicare	Single	0.020838	5	4/3/18	15										0	RF9330	10/3/19
5739107	0	7/15/19 – 8/11/19	U	C	PRE	Female	66.86652977	65+	Other	Medicare	Married	0.022428	3	3/5/18	16										0	R02141	8/8/19
5739107	0	10/7/19 – 11/3/19	U	C	POST	Female	67.09924709	65+	Other	Medicare	Married	0.022428	3	3/5/18	16										0	R02141	8/8/19
5752175	0	10/7/19 – 11/3/19	A	G	POST	Female	82.74332649	65+	Black	Medicare	Other		4	4/9/18	14										0	14332	9/5/19
5758776	0	6/17/19 – 7/14/19	E	D	PRE	Female	69.13620808	65+	Black	Medicare	Single	0.035353	12	5/22/18	13										0	66255	10/3/19
5758776	0	9/9/19 – 10/6/19	E	D	PRE	Female	69.40451745	65+	Black	Medicare	Single	0.035353	12	5/22/18	13										0	66255	10/3/19
5763495	0	8/12/19 – 9/8/19	X	H	POST	Female	77.31143053	65+	Black	Medicare	Single	0.017729	3	5/8/18	14										0	R00351	7/11/19
5764584	0	7/15/19 – 8/11/19	I	F	PRE	Female	65.99863108	65+	Black	Medicare	Married	0.013868	4	11/29/17	19										0	RF9676	8/8/19
5764584	0	8/12/19 – 9/8/19	I	F	POST	Female	66.08898015	65+	Black	Medicare	Married	0.013868	4	11/29/17	19										0	RF9676	8/8/19
5765847	0	10/7/19 – 11/3/19	I	F	POST	Female	63.16495551	51-64	Black	Commercial	Married		2	11/29/17	19										0	RF9676	8/8/19
5771969	0	6/17/19 – 7/14/19	A	G	PRE	Female	68.72279261	65+	White	Medicare	Married	0.013839	4	4/9/18	14										0	14332	9/5/19
5772470	0	6/17/19 – 7/14/19	AC	A	PRE	Female	57.86721424	51-64	Black	Commercial	Other	0.610228	8	11/30/17	19										1	17102607	7/11/19
5772470	0	7/15/19 – 8/11/19	AC	A	POST	Female	57.93566051	51-64	Black	Commercial	Other	0.799069	8	11/30/17	19										1	17102607	7/11/19
5772470	0	8/12/19 – 9/8/19	AC	A	POST	Female	58.01368925	51-64	Black	Commercial	Other	0.799069	8	11/30/17	19										1	17102607	7/11/19
5772470	0	9/9/19 – 10/6/19	AC	A	POST	Female	58.09856263	51-64	Black	Commercial	Other	0.610228	14	11/30/17	19										1	17102607	7/11/19
5772470	0	10/7/19 – 11/3/19	AC	A	POST	Female	58.16563997	51-64	Black	Commercial	Other	0.799069	14	11/30/17	19										1	17102607	7/11/19
5773858	0	6/17/19 – 7/14/19	K	F	PRE	Female	73.30595483	65+	White	Medicare	Married	0.014001	2	11/14/17	19										0	R05356	8/8/19
5776802	0	10/7/19 – 11/3/19	A	G	POST	Female	87.12388775	65+	White	Medicare	Other	0.026167	2	4/9/18	14										0	14332	9/5/19
5784202	0	6/17/19 – 7/14/19	X	H	PRE	Female	61.54140999	51-64	White	Commercial	Single	0.056837	0	5/8/18	14										0	R00351	7/11/19
5784202	0	7/15/19 – 8/11/19	X	H	POST	Female	61.62354552	51-64	White	Commercial	Single	0.056837	0	5/8/18	14										0	R00351	7/11/19
5784202	0	10/7/19 – 11/3/19	X	H	POST	Female	61.81245722	51-64	White	Commercial	Single	0.020449	0	5/8/18	14										0	R00351	7/11/19
5786587	0	7/15/19 – 8/11/19	V	G	PRE	Female	53.60711841	51-64	White	Commercial	Single	0.012828	0	4/9/18	14										0	R49557	9/5/19
5800867	0	6/17/19 – 7/14/19	AK	A	PRE	Male	74.32169747	65+	White	Medicare	Married	0.189588	1	10/12/17	20										1	R16787	7/11/19
5800867	0	9/9/19 – 10/6/19	AK	A	POST	Male	74.51334702	65+	White	Medicare	Married	0.200333	3	10/12/17	20										1	R16787	7/11/19
5800867	0	10/7/19 – 11/3/19	AK	A	POST	Male	74.59000685	65+	White	Medicare	Married	0.200333	3	10/12/17	20										1	R16787	7/11/19
5806781	0	7/15/19 – 8/11/19	R	F	PRE	Female	66.71868583	65+	Black	Medicare	Married	0.038366	3	11/3/17	20										0	17128550	8/8/19
5806781	0	10/7/19 – 11/3/19	R	F	POST	Female	66.98699521	65+	Black	Medicare	Married	0.020126	3	11/3/17	20										0	17128550	8/8/19
5817929	0	10/7/19 – 11/3/19	S	G	POST	Female	71.38672142	65+	White	Medicare	Married	0.021849	2	3/14/18	15										0	R01889	9/5/19
5835160	0	8/12/19 – 9/8/19	R	F	POST	Female	62.35455168	51-64	Black	Medicare	Married	0.014484	10	11/3/17	20										0	17128550	8/8/19
5839899	0	6/17/19 – 7/14/19	K	F	PRE	Female	73.2238193	65+	White	Medicare	Married	0.172603	5	11/14/17	19										1	R05356	8/8/19
5839899	0	9/9/19 – 10/6/19	K	F	POST	Female	73.47570157	65+	White	Medicare	Married	0.172603	5	11/14/17	19										1	R05356	8/8/19
5839899	0	10/7/19 – 11/3/19	K	F	POST	Female	73.53319644	65+	White	Medicare	Married	0.163311	5	11/14/17	19										1	R05356	8/8/19
5844550	0	8/12/19 – 9/8/19	T	B	PRE	Male	67.4715948	65+	White	Medicare	Married	0.078613	3	1/31/18	17										0	17001217	9/5/19
5844550	0	9/9/19 – 10/6/19	T	B	POST	Male	67.54825462	65+	White	Medicare	Married	0.159237	3	1/31/18	17										1	17001217	9/5/19
5844550	0	10/7/19 – 11/3/19	T	B	POST	Male	67.62491444	65+	White	Medicare	Married	0.078613	3	1/31/18	17										0	17001217	9/5/19
5848205	0	8/12/19 – 9/8/19	D	D	PRE	Female	73.04859685	65+	White	Medicare	Other	0.019891	2	5/10/18	13										0	17021340	10/3/19
5849500	0	10/7/19 – 11/3/19	A	G	POST	Female	57.24024641	51-64	White	Commercial	Married	0.012828	2	4/9/18	14										0	14332	9/5/19
5850961	0	10/7/19 – 11/3/19	A	G	POST	Female	62.83641342	51-64	Black	Medicare	Single	0.013803	4	4/9/18	14										0	14332	9/5/19
5851381	0	8/12/19 – 9/8/19	X	H	POST	Female	85.41546886	65+	Black	Medicare	Other	0.040945	5	5/8/18	14										0	R00351	7/11/19
5851712	0	7/15/19 – 8/11/19	L	D	PRE	Female	69.47570157	65+	White	Medicare	Single	0.013582	0	4/3/18	15										0	R08064	10/3/19
5853536	0	8/12/19 – 9/8/19	X	H	POST	Male	72.95277207	65+	Black	Commercial	Single	0.022072	5	5/8/18	14										0	R00351	7/11/19
5856257	0	10/7/19 – 11/3/19	A	G	POST	Female	61.00752909	51-64	White	Commercial	Single	0.012828	3	4/9/18	14										0	14332	9/5/19
5859806	0	10/7/19 – 11/3/19	H	B	POST	Female	57.99041752	51-64	Black	Commercial	Single	0.015235	10	1/10/18	17										0	R08438	9/5/19
5864228	0	10/7/19 – 11/3/19	R	F	POST	Female	68.59411362	65+	Black	Medicare	Other	0.016762	11	11/3/17	20										0	17128550	8/8/19
5865027	0	6/17/19 – 7/14/19	G	E	PRE	Male	58.11088296	51-64	Black	Commercial	Single	0.039084	3	4/3/18	15										0	RF9330	10/3/19
5865027	0	7/15/19 – 8/11/19	G	E	PRE	Male	58.20123203	51-64	Black	Commercial	Single	0.039084	3	4/3/18	15										0	RF9330	10/3/19
5865027	0	8/12/19 – 9/8/19	G	E	PRE	Male	58.32169747	51-64	Black	Commercial	Single	0.061619	3	4/3/18	15										0	RF9330	10/3/19
5865027	0	10/7/19 – 11/3/19	G	E	POST	Male	58.4366872	51-64	Black	Commercial	Single	0.039084	3	4/3/18	15										0	RF9330	10/3/19
5865134	0	8/12/19 – 9/8/19	Y	F	POST	Female	70.51334702	65+	Black	Medicare	Other	0.014001	3	11/6/17	20										0	17128564	8/8/19
5865134	0	10/7/19 – 11/3/19	Y	F	POST	Female	70.63928816	65+	Black	Medicare	Other		3	11/6/17	20										0	17128564	8/8/19
5867973	0	7/15/19 – 8/11/19	K	F	PRE	Female	64.03285421	51-64	Black	Commercial	Married		3	11/14/17	19										0	R05356	8/8/19
5877063	0	8/12/19 – 9/8/19	I	F	POST	Female	65.57700205	65+	Other	Medicare	Single		9	11/29/17	19										0	RF9676	8/8/19
5877063	0	10/7/19 – 11/3/19	I	F	POST	Female	65.7412731	65+	Other	Medicare	Single	0.033722	9	11/29/17	19										0	RF9676	8/8/19
5880158	0	7/15/19 – 8/11/19	V	G	PRE	Female	88.1615332	65+	Black	Medicare	Other	0.425892	10	4/9/18	14										1	R49557	9/5/19
5880158	0	8/12/19 – 9/8/19	V	G	PRE	Female	88.27652293	65+	Black	Medicare	Other	0.425892	10	4/9/18	14										1	R49557	9/5/19
5880158	0	9/9/19 – 10/6/19	V	G	POST	Female	88.3340178	65+	Black	Medicare	Other	0.425892	10	4/9/18	14										1	R49557	9/5/19
5891072	0	6/17/19 – 7/14/19	M	F	PRE	Female	60.85420945	51-64	Black	Medicaid	Married	0.016243	2	11/3/17	20										0	17008092	8/8/19
5891072	0	8/12/19 – 9/8/19	M	F	POST	Female	61.02669405	51-64	Black	Medicaid	Married	0.016243	2	11/3/17	20										0	17008092	8/8/19
5893003	0	7/15/19 – 8/11/19	AH	H	POST	Female	63.94250513	51-64	Other	Commercial	Married	0.013363	4	3/5/18	16										0	R01034	7/11/19
5893508	0	9/9/19 – 10/6/19	N	B	POST	Male	79.20054757	65+	Black	Medicare	Married		3	3/14/18	15										0	RF12959	9/5/19
5894407	0	9/9/19 – 10/6/19	Y	F	POST	Female	70.48323066	65+	White	Medicare	Single	0.020102	5	11/6/17	20										0	17128564	8/8/19
5901624	0	6/17/19 – 7/14/19	E	D	PRE	Female	68.73374401	65+	Black	Medicare	Other	0.142916	5	5/22/18	13										1	66255	10/3/19
5901624	0	8/12/19 – 9/8/19	E	D	PRE	Female	68.92539357	65+	Black	Medicare	Other		5	5/22/18	13										0	66255	10/3/19
5909726	0	7/15/19 – 8/11/19	AH	H	POST	Female	64.02737851	51-64	Black	Medicare	Single	0.029293	4	3/5/18	16										0	R01034	7/11/19
5910989	0	9/9/19 – 10/6/19	S	G	POST	Female	69.60438056	65+	Black	Medicare	Single	0.013582	2	3/14/18	15										0	R01889	9/5/19
5941802	0	8/12/19 – 9/8/19	K	F	POST	Female	83.94524298	65+	White	Medicare	Married	0.020766	5	11/14/17	19										0	R05356	8/8/19
5944756	0	6/17/19 – 7/14/19	AI	A	PRE	Female	57.94661191	51-64	Black	Commercial	Single	0.112846	2	1/31/18	17										1	R09289	7/11/19
5944756	0	7/15/19 – 8/11/19	AI	A	POST	Female	58.05065024	51-64	Black	Commercial	Single	0.112846	2	1/31/18	17										1	R09289	7/11/19
5956529	0	9/9/19 – 10/6/19	J	F	POST	Female	72.31211499	65+	White	Medicare	Married	0.014001	3	11/14/17	19										0	17128532	8/8/19
5961479	0	6/17/19 – 7/14/19	AC	A	PRE	Female	56.28473648	51-64	Black	Medicare	Single	0.012828	2	11/30/17	19										0	17102607	7/11/19
5961644	0	9/9/19 – 10/6/19	I	F	POST	Female	57.13073238	51-64	Black	Medicaid	Single	0.05956	9	11/29/17	19										0	RF9676	8/8/19
5962063	0	6/17/19 – 7/14/19	G	E	PRE	Male	77.98767967	65+	White	Medicare	Single	0.046897	11	4/3/18	15										0	RF9330	10/3/19
5962063	0	10/7/19 – 11/3/19	G	E	POST	Male	78.25598905	65+	White	Medicare	Single	0.05734	11	4/3/18	15										0	RF9330	10/3/19
5962436	0	7/15/19 – 8/11/19	AI	A	POST	Female	57.32375086	51-64	Black	Commercial	Married	0.0549495	2	1/31/18	17										0	R09289	7/11/19
5962436	0	8/12/19 – 9/8/19	AI	A	POST	Female	57.39356605	51-64	Black	Commercial	Married	0.0438315	2	1/31/18	17										0	R09289	7/11/19
5962436	0	9/9/19 – 10/6/19	AI	A	POST	Female	57.43189596	51-64	Black	Commercial	Married	0.05203	2	1/31/18	17										0	R09289	7/11/19
5962436	0	10/7/19 – 11/3/19	AI	A	POST	Female	57.52224504	51-64	Black	Commercial	Married	0.0549495	2	1/31/18	17										0	R09289	7/11/19
5963624	0	9/9/19 – 10/6/19	AD	A	POST	Female	62.42847365	51-64	Black	Medicare	Single	0.017484	8	10/12/17	20										0	R00362	7/11/19
5970728	0	6/17/19 – 7/14/19	E	D	PRE	Female	81.229295	65+	White	Medicare	Other	0.020432	2	5/22/18	13										0	66255	10/3/19
5970728	0	9/9/19 – 10/6/19	E	D	PRE	Female	81.50581793	65+	White	Medicare	Other	0.020432	2	5/22/18	13										0	66255	10/3/19
5980537	0	7/15/19 – 8/11/19	J	F	PRE	Male	38.30800821	36-50	Black	Commercial	Married	0.012776	1	11/14/17	19										0	17128532	8/8/19
5987805	0	6/17/19 – 7/14/19	P	E	PRE	Male	92.08213552	65+	Black	Medicare	Other	0.03564	3	11/30/17	19										0	R02913	10/3/19
5987805	0	9/9/19 – 10/6/19	P	E	PRE	Male	92.3340178	65+	Black	Medicare	Other	0.03564	3	11/30/17	19										0	R02913	10/3/19
5991500	0	9/9/19 – 10/6/19	S	G	POST	Female	58.55715264	51-64	Black	Commercial	Single	0.012828	3	3/14/18	15										0	R01889	9/5/19
5992003	0	9/9/19 – 10/6/19	W	C	POST	Female	61.24024641	51-64	Black	Commercial	Married	0.014152	3	1/10/18	17										0	R09062	8/8/19
5993324	0	10/7/19 – 11/3/19	J	F	POST	Female	69.21560575	65+	Black	Medicare	Married	0.024741	3	11/14/17	19										0	17128532	8/8/19
6002141	0	9/9/19 – 10/6/19	G	E	PRE	Female	59.40588638	51-64	White	Commercial	Single	0.102707	5	4/3/18	15										1	RF9330	10/3/19
6004733	0	6/17/19 – 7/14/19	I	F	PRE	Male	72.80766598	65+	White	Medicare	Married	0.039698	3	11/29/17	19										0	RF9676	8/8/19
6004733	0	7/15/19 – 8/11/19	I	F	PRE	Male	72.8843258	65+	White	Medicare	Married	0.052626	3	11/29/17	19										0	RF9676	8/8/19
6004733	0	8/12/19 – 9/8/19	I	F	POST	Male	72.95824778	65+	White	Medicare	Married	0.052626	3	11/29/17	19										0	RF9676	8/8/19
6004733	0	9/9/19 – 10/6/19	I	F	POST	Male	73.01848049	65+	White	Medicare	Married	0.052626	3	11/29/17	19										0	RF9676	8/8/19
6004733	0	10/7/19 – 11/3/19	I	F	POST	Male	73.10609172	65+	White	Medicare	Married	0.046162	3	11/29/17	19										0	RF9676	8/8/19
6005169	0	7/15/19 – 8/11/19	V	G	PRE	Female	55.27994524	51-64	Black	Medicaid	Single	0.228069	15	4/9/18	14										1	R49557	9/5/19
6005169	0	8/12/19 – 9/8/19	V	G	PRE	Female	55.41683778	51-64	Black	Medicaid	Single		15	4/9/18	14										0	R49557	9/5/19
6005169	0	10/7/19 – 11/3/19	V	G	POST	Female	55.53182752	51-64	Black	Medicaid	Single	0.081037	15	4/9/18	14										0	R49557	9/5/19
6010128	0	8/12/19 – 9/8/19	J	F	POST	Female	62.60643395	51-64	Black	Medicare	Single	0.013363	4	11/14/17	19										0	17128532	8/8/19
6011407	0	7/15/19 – 8/11/19	D	D	PRE	Female	76.01916496	65+	Black	Medicare	Other	0.07301	4	5/10/18	13										0	17021340	10/3/19
6012223	0	6/17/19 – 7/14/19	AI	A	PRE	Male	71.60301164	65+	Black	Medicare	Single	0.168668	4	1/31/18	17										1	R09289	7/11/19
6012223	0	7/15/19 – 8/11/19	AI	A	POST	Male	71.69883641	65+	Black	Medicare	Single	0.168668	4	1/31/18	17										1	R09289	7/11/19
6012223	0	9/9/19 – 10/6/19	AI	A	POST	Male	71.80013689	65+	Black	Medicare	Single	0.168668	4	1/31/18	17										1	R09289	7/11/19
6012223	0	10/7/19 – 11/3/19	AI	A	POST	Male	71.87132101	65+	Black	Medicare	Single	0.168668	4	1/31/18	17										1	R09289	7/11/19
6016687	0	9/9/19 – 10/6/19	C	D	PRE	Male	65.94934976	65+	White	Commercial	Married	0.017667	3	5/22/18	13										0	14100	10/3/19
6020754	0	6/17/19 – 7/14/19	AJ	A	PRE	Female	66.77481177	65+	White	Commercial	Married	0.7075565	4	3/14/18	15	0	0	1	0		0	0	0	0	1	17084189	7/11/19
6020754	0	7/15/19 – 8/11/19	AJ	A	POST	Female	66.86105407	65+	White	Commercial	Married	0.668607	4	3/14/18	15	0	0	1	0		0	0	0	0	1	17084189	7/11/19
6020754	0	8/12/19 – 9/8/19	AJ	A	POST	Female	66.91854894	65+	White	Commercial	Married	0.668607	4	3/14/18	15	0	0	1	0		0	0	0	0	1	17084189	7/11/19
6023071	0	6/17/19 – 7/14/19	H	B	PRE	Male	72.02737851	65+	Black	Commercial	Other	0.087699	5	1/10/18	17										0	R08438	9/5/19
6023121	0	6/17/19 – 7/14/19	AO	A	PRE	Male	91.88774812	65+	Black	Medicare	Married	0.103042	4	1/31/18	17										1	RF25111	7/11/19
6023121	1	7/15/19 – 8/11/19	AO	A	POST	Male	91.92607803	65+	Black	Medicare	Married	0.103042	4	1/31/18	17										1	RF25111	7/11/19
6023121	1	9/9/19 – 10/6/19	AO	A	POST	Male	92.07939767	65+	Black	Medicare	Married	0.103042	4	1/31/18	17										1	RF25111	7/11/19
6024855	0	6/17/19 – 7/14/19	D	D	PRE	Male	69.3963039	65+	Black	Medicare	Married	0.155864	2	5/10/18	13										1	17021340	10/3/19
6024855	0	7/15/19 – 8/11/19	D	D	PRE	Male	69.48117728	65+	Black	Medicare	Married	0.155864	2	5/10/18	13										1	17021340	10/3/19
6024855	0	8/12/19 – 9/8/19	D	D	PRE	Male	69.5578371	65+	Black	Medicare	Married	0.155864	2	5/10/18	13										1	17021340	10/3/19
6024855	0	10/7/19 – 11/3/19	D	D	POST	Male	69.71115674	65+	Black	Medicare	Married	0.180384	2	5/10/18	13										1	17021340	10/3/19
6025803	0	10/7/19 – 11/3/19	AA	B	POST	Female	60.80766598	51-64	Black	Medicaid	Other	0.012828	3	11/5/18	7										0	17663414	9/5/19
6027916	0	6/17/19 – 7/14/19	AC	A	PRE	Male	62.49144422	51-64	White	Medicare	Other	0.017467	9	11/30/17	19										0	17102607	7/11/19
6027916	0	7/15/19 – 8/11/19	AC	A	POST	Male	62.55989049	51-64	White	Medicare	Other	0.021899	9	11/30/17	19										0	17102607	7/11/19
6028369	0	7/15/19 – 8/11/19	AE	H	POST	Male	63.40041068	51-64	Black	Commercial	Married	0.013643	4	5/8/18	14										0	6421	7/11/19
6028781	0	6/17/19 – 7/14/19	I	F	PRE	Male	73.47296372	65+	Black	Medicare	Married	0.042285	2	11/29/17	19										0	RF9676	8/8/19
6028781	0	8/12/19 – 9/8/19	I	F	POST	Male	73.59890486	65+	Black	Medicare	Married	0.042285	2	11/29/17	19										0	RF9676	8/8/19
6028781	0	9/9/19 – 10/6/19	I	F	POST	Male	73.7412731	65+	Black	Medicare	Married	0.035731	2	11/29/17	19										0	RF9676	8/8/19
6028781	0	10/7/19 – 11/3/19	I	F	POST	Male	73.81793292	65+	Black	Medicare	Married	0.042285	2	11/29/17	19										0	RF9676	8/8/19
6028914	0	9/9/19 – 10/6/19	Y	F	POST	Female	76.53935661	65+	Black	Commercial	Married	0.017729	2	11/6/17	20										0	17128564	8/8/19
6031470	0	7/15/19 – 8/11/19	AG	G	PRE	Female	61.18548939	51-64	Black	Commercial	Married	0.012828	3	11/30/17	19										0	17104932	9/5/19
6041784	0	6/17/19 – 7/14/19	H	B	PRE	Male	79.17727584	65+	Black	Medicare	Married	0.051752	3	1/10/18	17										0	R08438	9/5/19
6041784	0	7/15/19 – 8/11/19	H	B	PRE	Male	79.26625599	65+	Black	Medicare	Married	0.051752	3	1/10/18	17										0	R08438	9/5/19
6041784	0	8/12/19 – 9/8/19	H	B	PRE	Male	79.3155373	65+	Black	Medicare	Married	0.051752	3	1/10/18	17										0	R08438	9/5/19
6041784	0	9/9/19 – 10/6/19	H	B	POST	Male	79.38124572	65+	Black	Medicare	Married	0.051752	3	1/10/18	17										0	R08438	9/5/19
6041784	0	10/7/19 – 11/3/19	H	B	POST	Male	79.4880219	65+	Black	Medicare	Married	0.051752	3	1/10/18	17										0	R08438	9/5/19
6058739	0	6/17/19 – 7/14/19	AC	A	PRE	Female	73.37166324	65+	Black	Medicare	Other	0.397278	3	11/30/17	19										1	17102607	7/11/19
6058739	0	7/15/19 – 8/11/19	AC	A	POST	Female	73.47022587	65+	Black	Medicare	Other	0.397278	3	11/30/17	19										1	17102607	7/11/19
6058739	0	8/12/19 – 9/8/19	AC	A	POST	Female	73.52772074	65+	Black	Medicare	Other	0.397278	3	11/30/17	19										1	17102607	7/11/19
6058739	0	9/9/19 – 10/6/19	AC	A	POST	Female	73.61396304	65+	Black	Medicare	Other	0.407648	3	11/30/17	19										1	17102607	7/11/19
6058739	0	10/7/19 – 11/3/19	AC	A	POST	Female	73.71937029	65+	Black	Medicare	Other	0.418018	3	11/30/17	19										1	17102607	7/11/19
6068944	0	10/7/19 – 11/3/19	Y	F	POST	Male	62.88021903	51-64	Black	Commercial	Married	0.01493	1	11/6/17	20										0	17128564	8/8/19
6069595	0	6/17/19 – 7/14/19	L	D	PRE	Female	57.09787817	51-64	Black	Medicaid	Single	0.030799	2	4/3/18	15										0	R08064	10/3/19
6069595	0	8/12/19 – 9/8/19	L	D	PRE	Female	57.2128679	51-64	Black	Medicaid	Single		2	4/3/18	15										0	R08064	10/3/19
6069595	0	9/9/19 – 10/6/19	L	D	PRE	Female	57.30869268	51-64	Black	Medicaid	Single	0.030799	2	4/3/18	15										0	R08064	10/3/19
6069595	0	10/7/19 – 11/3/19	L	D	POST	Female	57.40451745	51-64	Black	Medicaid	Single	0.030799	2	4/3/18	15										0	R08064	10/3/19
6085229	0	6/17/19 – 7/14/19	F	G	PRE	Female	37.85078713	36-50	Black	Commercial	Single	0.013957	3	11/30/17	19										0	R01040	9/5/19
6085229	0	10/7/19 – 11/3/19	F	G	POST	Female	38.09993155	36-50	Black	Commercial	Single	0.013957	3	11/30/17	19										0	R01040	9/5/19
6091995	0	6/17/19 – 7/14/19	I	F	PRE	Male	73.39219713	65+	White	Commercial	Single	0.183087	10	11/29/17	19										1	RF9676	8/8/19
6091995	0	7/15/19 – 8/11/19	I	F	PRE	Male	73.47843943	65+	White	Commercial	Single	0.22884	10	11/29/17	19										1	RF9676	8/8/19
6091995	0	8/12/19 – 9/8/19	I	F	POST	Male	73.53319644	65+	White	Commercial	Single	0.22884	10	11/29/17	19										1	RF9676	8/8/19
6091995	0	9/9/19 – 10/6/19	I	F	POST	Male	73.62217659	65+	White	Commercial	Single	0.2059635	10	11/29/17	19										1	RF9676	8/8/19
6091995	0	10/7/19 – 11/3/19	I	F	POST	Male	73.70841889	65+	White	Commercial	Single	0.183087	10	11/29/17	19										1	RF9676	8/8/19
6130249	0	6/17/19 – 7/14/19	K	F	PRE	Male	79.03080082	65+	Black	Medicare	Married	0.365063	14	11/14/17	19	0	0	0	0		0	0	0	0	1	R05356	8/8/19
6130249	0	7/15/19 – 8/11/19	K	F	PRE	Male	79.10746064	65+	Black	Medicare	Married	0.365063	14	11/14/17	19	0	0	0	0		0	0	0	0	1	R05356	8/8/19
6130249	0	10/7/19 – 11/3/19	K	F	POST	Male	79.35660507	65+	Black	Medicare	Married	0.365063	14	11/14/17	19	0	0	0	0		0	0	0	0	1	R05356	8/8/19
6130330	0	8/12/19 – 9/8/19	AC	A	POST	Female	62.91307324	51-64	Black	Commercial	Married	0.013363	2	11/30/17	19										0	17102607	7/11/19
6131650	0	10/7/19 – 11/3/19	V	G	POST	Female	58.31348392	51-64	Black	Commercial	Married	0.01307	2	4/9/18	14										0	R49557	9/5/19
6135800	0	7/15/19 – 8/11/19	AK	A	POST	Female	83.38398357	65+	White	Commercial	Married	0.623599	2	10/12/17	20										1	R16787	7/11/19
6143648	0	8/12/19 – 9/8/19	M	F	POST	Female	37.84804928	36-50	Black	Medicaid	Single	0.05301	0	11/3/17	20										0	17008092	8/8/19
6149116	0	9/9/19 – 10/6/19	M	F	POST	Female	62.13552361	51-64	Black	Medicare	Single	0.018313	3	11/3/17	20										0	17008092	8/8/19
6151807	0	6/17/19 – 7/14/19	S	G	PRE	Female	68.59137577	65+	White	Medicare	Single	0.4018475	2	3/14/18	15										1	R01889	9/5/19
6151807	0	7/15/19 – 8/11/19	S	G	PRE	Female	68.678987	65+	White	Medicare	Single	0.515637	2	3/14/18	15										1	R01889	9/5/19
6151807	0	8/12/19 – 9/8/19	S	G	PRE	Female	68.73648186	65+	White	Medicare	Single	0.288058	2	3/14/18	15										1	R01889	9/5/19
6151807	0	9/9/19 – 10/6/19	S	G	POST	Female	68.81314168	65+	White	Medicare	Single	0.515637	2	3/14/18	15										1	R01889	9/5/19
6151807	0	10/7/19 – 11/3/19	S	G	POST	Female	68.90759754	65+	White	Medicare	Single	0.4018475	8	3/14/18	15										1	R01889	9/5/19
6152904	0	9/9/19 – 10/6/19	D	D	PRE	Female	58.54893908	51-64	Black	Medicare	Single	0.040296	10	5/10/18	13										0	17021340	10/3/19
6163901	0	9/9/19 – 10/6/19	R	F	POST	Female	71.98631075	65+	Black	Medicare	Other	0.186303	3	11/3/17	20										1	17128550	8/8/19
6163901	0	10/7/19 – 11/3/19	R	F	POST	Female	72.04654346	65+	Black	Medicare	Other	0.190317	3	11/3/17	20										1	17128550	8/8/19
6165450	0	10/7/19 – 11/3/19	Y	F	POST	Male	79.04449008	65+	Black	Medicare	Married	0.15639	15	11/6/17	20										1	17128564	8/8/19
6166532	0	7/15/19 – 8/11/19	P	E	PRE	Male	91.00342231	65+	Black	Medicare	Single	0.066341	4	11/30/17	19										0	R02913	10/3/19
6170856	0	10/7/19 – 11/3/19	S	G	POST	Female	55.84120465	51-64	Black	Commercial	Married	0.012828	4	3/14/18	15										0	R01889	9/5/19
6171318	0	6/17/19 – 7/14/19	U	C	PRE	Female	63.39493498	51-64	Black	Medicare	Single	0.216649	3	3/5/18	16										1	R02141	8/8/19
6181036	0	7/15/19 – 8/11/19	AB	C	PRE	Female	63.86858316	51-64	Black	Commercial	Married	0.020555	10	3/14/18	15										0	13847	8/8/19
6181572	0	9/9/19 – 10/6/19	Y	F	POST	Female	55.19507187	51-64	Black	Commercial	Other	0.048206	0	11/6/17	20										0	17128564	8/8/19
6181572	0	10/7/19 – 11/3/19	Y	F	POST	Female	55.27173169	51-64	Black	Commercial	Other	0.048206	0	11/6/17	20										0	17128564	8/8/19
6183974	0	10/7/19 – 11/3/19	Y	F	POST	Female	67.54825462	65+	Black	Commercial	Single	0.013615	2	11/6/17	20										0	17128564	8/8/19
6188692	0	8/12/19 – 9/8/19	AB	C	POST	Female	67.37850787	65+	White	Medicare	Married	0.013363	2	3/14/18	15										0	13847	8/8/19
6192611	0	9/9/19 – 10/6/19	R	F	POST	Male	59.68788501	51-64	Black	Commercial	Single	0.017567	9	11/3/17	20										0	17128550	8/8/19
6198071	0	8/12/19 – 9/8/19	D	D	PRE	Female	75.83025325	65+	Black	Medicare	Single	0.117782	6	5/10/18	13										1	17021340	10/3/19
6201362	0	6/17/19 – 7/14/19	E	D	PRE	Female	58.03696099	51-64	Black	Medicaid	Single	0.270168	12	5/22/18	13										1	66255	10/3/19
6201362	0	7/15/19 – 8/11/19	E	D	PRE	Female	58.11088296	51-64	Black	Medicaid	Single	0.173791	12	5/22/18	13										1	66255	10/3/19
6201362	0	9/9/19 – 10/6/19	E	D	PRE	Female	58.2642026	51-64	Black	Medicaid	Single	0.270168	12	5/22/18	13										1	66255	10/3/19
6201727	0	6/17/19 – 7/14/19	B	E	PRE	Male	64.03832991	51-64	White	Commercial	Married	0.013649	2	11/30/17	19										0	12443	10/3/19
6221048	0	9/9/19 – 10/6/19	S	G	POST	Female	59.24161533	51-64	Black	Medicaid	Single	0.012828	3	3/14/18	15										0	R01889	9/5/19
6224646	0	6/17/19 – 7/14/19	AE	H	PRE	Female	75.09103354	65+	White	Commercial	Married	0.017624	3	5/8/18	14										0	6421	7/11/19
6224646	0	9/9/19 – 10/6/19	AE	H	POST	Female	75.26351814	65+	White	Commercial	Married	0.016628	3	5/8/18	14										0	6421	7/11/19
6225148	0	10/7/19 – 11/3/19	S	G	POST	Female	54.53524983	51-64	Black	Commercial	Single	0.012828	3	3/14/18	15										0	R01889	9/5/19
6227516	0	10/7/19 – 11/3/19	M	F	POST	Female	78.00684463	65+	White	Medicare	Single		5	11/3/17	20										0	17008092	8/8/19
6230064	0	10/7/19 – 11/3/19	J	F	POST	Female	57.68104038	51-64	Black	Commercial	Married	0.013712	2	11/14/17	19										0	17128532	8/8/19
6230379	0	7/15/19 – 8/11/19	F	G	PRE	Female	72.72826831	65+	White	Medicare	Married	0.017786	2	11/30/17	19										0	R01040	9/5/19
6231617	0	6/17/19 – 7/14/19	X	H	PRE	Female	54.16837782	51-64	White	Medicaid	Single	0.119065	2	5/8/18	14										1	R00351	7/11/19
6231617	0	7/15/19 – 8/11/19	X	H	POST	Female	54.20944559	51-64	White	Medicaid	Single	0.119065	2	5/8/18	14										1	R00351	7/11/19
6231617	0	8/12/19 – 9/8/19	X	H	POST	Female	54.32443532	51-64	White	Medicaid	Single	0.106877	2	5/8/18	14										1	R00351	7/11/19
6231617	0	9/9/19 – 10/6/19	X	H	POST	Female	54.39835729	51-64	White	Medicaid	Single	0.106877	2	5/8/18	14										1	R00351	7/11/19
6231617	0	10/7/19 – 11/3/19	X	H	POST	Female	54.47775496	51-64	White	Medicaid	Single	0.106877	2	5/8/18	14										1	R00351	7/11/19
6232045	0	10/7/19 – 11/3/19	R	F	POST	Male	38.05612594	36-50	Black	Commercial	Single	0.012776	9	11/3/17	20										0	17128550	8/8/19
6236350	0	9/9/19 – 10/6/19	X	H	POST	Female	69.99315537	65+	White	Medicare	Married	0.014001	3	5/8/18	14										0	R00351	7/11/19
6248231	0	7/15/19 – 8/11/19	K	F	PRE	Female	66.091718	65+	White	Medicare	Other	0.014122	8	11/14/17	19										0	R05356	8/8/19
6252639	0	10/7/19 – 11/3/19	M	F	POST	Female	65.81793292	65+	Black	Medicare	Married	0.053141	4	11/3/17	20										0	17008092	8/8/19
6255186	0	7/15/19 – 8/11/19	R	F	PRE	Female	86.64202601	65+	Black	Medicare	Other	0.04073	2	11/3/17	20										0	17128550	8/8/19
6255186	0	8/12/19 – 9/8/19	R	F	POST	Female	86.73785079	65+	Black	Medicare	Other	0.046507	2	11/3/17	20										0	17128550	8/8/19
6255186	0	9/9/19 – 10/6/19	R	F	POST	Female	86.81451061	65+	Black	Medicare	Other	0.034953	2	11/3/17	20										0	17128550	8/8/19
6255186	0	10/7/19 – 11/3/19	R	F	POST	Female	86.87200548	65+	Black	Medicare	Other	0.046507	2	11/3/17	20										0	17128550	8/8/19
6259717	0	6/17/19 – 7/14/19	J	F	PRE	Female	60.07665982	51-64	Black	Commercial	Married	0.014091	2	11/14/17	19										0	17128532	8/8/19
6259717	0	9/9/19 – 10/6/19	J	F	POST	Female	60.32580424	51-64	Black	Commercial	Married	0.014091	2	11/14/17	19										0	17128532	8/8/19
6260137	0	9/9/19 – 10/6/19	M	F	POST	Female	58.4312115	51-64	Black	Medicaid	Single		8	11/3/17	20										0	17008092	8/8/19
6262331	0	6/17/19 – 7/14/19	F	G	PRE	Female	76.17522245	65+	White	Medicare	Married	0.053175	10	11/30/17	19										0	R01040	9/5/19
6262331	0	7/15/19 – 8/11/19	F	G	PRE	Female	76.29021218	65+	White	Medicare	Married	0.043213	10	11/30/17	19										0	R01040	9/5/19
6262331	0	9/9/19 – 10/6/19	F	G	POST	Female	76.40520192	65+	White	Medicare	Married	0.053175	10	11/30/17	19										0	R01040	9/5/19
6262331	0	10/7/19 – 11/3/19	F	G	POST	Female	76.51471595	65+	White	Medicare	Married	0.053175	10	11/30/17	19										0	R01040	9/5/19
6271308	0	6/17/19 – 7/14/19	AE	H	PRE	Female	67.51540041	65+	White	Medicare	Married	0.062326	3	5/8/18	14										0	6421	7/11/19
6271308	0	7/15/19 – 8/11/19	AE	H	POST	Female	67.60574949	65+	White	Medicare	Married	0.062326	3	5/8/18	14										0	6421	7/11/19
6271308	0	9/9/19 – 10/6/19	AE	H	POST	Female	67.75906913	65+	White	Medicare	Married	0.062326	3	5/8/18	14										0	6421	7/11/19
6271308	0	10/7/19 – 11/3/19	AE	H	POST	Female	67.83572895	65+	White	Medicare	Married	0.062326	3	5/8/18	14										0	6421	7/11/19
6292585	0	8/12/19 – 9/8/19	H	B	PRE	Female	88.48733744	65+	White	Medicare	Married	0.026167	9	1/10/18	17										0	R08438	9/5/19
6304877	0	9/9/19 – 10/6/19	F	G	POST	Female	50.9486653	36-50	Black	Medicaid	Single	0.012508	2	11/30/17	19										0	R01040	9/5/19
6305379	0	8/12/19 – 9/8/19	A	G	PRE	Female	58.83641342	51-64	White	Commercial	Married	0.012828	2	4/9/18	14										0	14332	9/5/19
6305817	0	7/15/19 – 8/11/19	AK	A	POST	Female	67.87679672	65+	White	Medicare	Married	0.541475	11	10/12/17	20										1	R16787	7/11/19
6305817	0	9/9/19 – 10/6/19	AK	A	POST	Female	68.04928131	65+	White	Medicare	Married	0.541475	11	10/12/17	20										1	R16787	7/11/19
6312649	0	8/12/19 – 9/8/19	I	F	POST	Female	62.48323066	51-64	White	Commercial	Single	0.013363	3	11/29/17	19										0	RF9676	8/8/19
6316939	0	7/15/19 – 8/11/19	A	G	PRE	Female	64.35865845	51-64	White	Commercial	Married	0.013363	2	4/9/18	14										0	14332	9/5/19
6320824	0	10/7/19 – 11/3/19	A	G	POST	Female	74.43394935	65+	White	Medicare	Married	0.014001	4	4/9/18	14										0	14332	9/5/19
6323224	0	10/7/19 – 11/3/19	J	F	POST	Female	50.86926763	36-50	Black	Commercial	Single	0.012508	0	11/14/17	19										0	17128532	8/8/19
6324057	0	6/17/19 – 7/14/19	F	G	PRE	Female	61.94934976	51-64	Black	Commercial	Married	0.023611	3	11/30/17	19										0	R01040	9/5/19
6327068	0	6/17/19 – 7/14/19	Y	F	PRE	Male	64.26283368	51-64	White	Commercial	Married		4	11/6/17	20										0	17128564	8/8/19
6337281	0	6/17/19 – 7/14/19	C	D	PRE	Male	81.98083504	65+	White	Medicare	Married	0.196714	10	5/22/18	13										1	14100	10/3/19
6337281	0	7/15/19 – 8/11/19	C	D	PRE	Male	82.01779603	65+	White	Medicare	Married	0.196714	10	5/22/18	13										1	14100	10/3/19
6337281	0	8/12/19 – 9/8/19	C	D	PRE	Male	82.11635866	65+	White	Medicare	Married	0.196714	10	5/22/18	13										1	14100	10/3/19
6337281	0	9/9/19 – 10/6/19	C	D	PRE	Male	82.20944559	65+	White	Medicare	Married	0.196714	10	5/22/18	13										1	14100	10/3/19
6337281	0	10/7/19 – 11/3/19	C	D	POST	Male	82.28884326	65+	White	Medicare	Married	0.196714	10	5/22/18	13										1	14100	10/3/19
6352942	0	9/9/19 – 10/6/19	K	F	POST	Male	79.49212868	65+	White	Medicare	Married	0.086949	0	11/14/17	19										0	R05356	8/8/19
6352942	0	10/7/19 – 11/3/19	K	F	POST	Male	79.56741958	65+	White	Medicare	Married	0.086949	0	11/14/17	19										0	R05356	8/8/19
6354658	0	7/15/19 – 8/11/19	L	D	PRE	Male	84.49828884	65+	White	Medicare	Married	0.074993	4	4/3/18	15										0	R08064	10/3/19
6360374	0	9/9/19 – 10/6/19	AG	G	POST	Female	66.39014374	65+	Black	Medicare	Married	0.038307	5	11/30/17	19										0	17104932	9/5/19
6361133	0	6/17/19 – 7/14/19	J	F	PRE	Female	76.68172485	65+	Black	Medicare	Married	0.020014	6	11/14/17	19										0	17128532	8/8/19
6362842	0	9/9/19 – 10/6/19	AG	G	POST	Female	58.77891855	51-64	Black	Commercial	Single	0.012828	8	11/30/17	19										0	17104932	9/5/19
6363279	0	10/7/19 – 11/3/19	A	G	POST	Female	60.17522245	51-64	White	Commercial	Other	0.116849	8	4/9/18	14										1	14332	9/5/19
6364079	0	6/17/19 – 7/14/19	J	F	PRE	Female	64.14784394	51-64	Black	Commercial	Married	0.016605	0	11/14/17	19										0	17128532	8/8/19
6364517	0	8/12/19 – 9/8/19	K	F	POST	Female	72.98562628	65+	White	Medicare	Married	0.014001	0	11/14/17	19										0	R05356	8/8/19
6366447	0	8/12/19 – 9/8/19	AO	A	POST	Female	66.98973306	65+	Black	Medicare	Single	0.015365	2	1/31/18	17										0	RF25111	7/11/19
6374177	0	6/17/19 – 7/14/19	F	G	PRE	Female	75.6659822	65+	White	Medicare	Other	0.037442	2	11/30/17	19										0	R01040	9/5/19
6374177	0	7/15/19 – 8/11/19	F	G	PRE	Female	75.75633128	65+	White	Medicare	Other	0.083518667	2	11/30/17	19										1	R01040	9/5/19
6374177	0	8/12/19 – 9/8/19	F	G	PRE	Female	75.82340862	65+	White	Medicare	Other	0.086928	2	11/30/17	19										1	R01040	9/5/19
6374177	0	9/9/19 – 10/6/19	F	G	POST	Female	75.90006845	65+	White	Medicare	Other	0.08927825	2	11/30/17	19										1	R01040	9/5/19
6374177	0	10/7/19 – 11/3/19	F	G	POST	Female	76.0054757	65+	White	Medicare	Other	0.106557	2	11/30/17	19										1	R01040	9/5/19
6377063	0	6/17/19 – 7/14/19	R	F	PRE	Male	72.77754962	65+	White	Medicare	Married	0.014841	1	11/3/17	20										0	17128550	8/8/19
6377063	0	8/12/19 – 9/8/19	R	F	POST	Male	72.93360712	65+	White	Medicare	Married	0.014841	1	11/3/17	20										0	17128550	8/8/19
6377063	0	10/7/19 – 11/3/19	R	F	POST	Male	73.08966461	65+	White	Medicare	Married	0.014841	1	11/3/17	20										0	17128550	8/8/19
6392138	0	7/15/19 – 8/11/19	AJ	A	POST	Female	65.77138946	65+	White	Medicare	Other	0.013363	2	3/14/18	15										0	17084189	7/11/19
6395743	0	9/9/19 – 10/6/19	AC	A	POST	Female	68.70362765	65+	Black	Medicare	Single	0.014722	10	11/30/17	19										0	17102607	7/11/19
6406490	0	7/15/19 – 8/11/19	J	F	PRE	Female	83.54277892	65+	Black	Medicare	Single	0.039965	0	11/14/17	19										0	17128532	8/8/19
6407779	0	6/17/19 – 7/14/19	I	F	PRE	Male	72.53935661	65+	Black	Medicare	Married	0.079364	5	11/29/17	19										0	RF9676	8/8/19
6407779	0	9/9/19 – 10/6/19	I	F	POST	Male	72.770705	65+	Black	Medicare	Married	0.0581455	5	11/29/17	19										0	RF9676	8/8/19
6408470	0	6/17/19 – 7/14/19	P	E	PRE	Male	64.07665982	51-64	White	Commercial	Married	0.013649	2	11/30/17	19										0	R02913	10/3/19
6416952	0	7/15/19 – 8/11/19	AG	G	PRE	Female	71.38672142	65+	White	Medicare	Married	0.349768	4	11/30/17	19	0	0	1	0		0	0	0	0	1	17104932	9/5/19
6416952	0	8/12/19 – 9/8/19	AG	G	PRE	Female	71.48528405	65+	White	Medicare	Married	0.414717	5	11/30/17	19	0	0	1	0		0	0	0	0	1	17104932	9/5/19
6416952	0	9/9/19 – 10/6/19	AG	G	POST	Female	71.54277892	65+	White	Medicare	Married	0.284819	5	11/30/17	19	0	0	1	0		0	0	0	0	1	17104932	9/5/19
6416952	0	10/7/19 – 11/3/19	AG	G	POST	Female	71.65229295	65+	White	Medicare	Married	0.414717	5	11/30/17	19	0	0	1	0		0	0	0	0	1	17104932	9/5/19
6419675	0	9/9/19 – 10/6/19	AO	A	POST	Female	54.91307324	51-64	Black	Commercial	Married	0.266759	4	1/31/18	17										1	RF25111	7/11/19
6426175	0	6/17/19 – 7/14/19	A	G	PRE	Female	64.13963039	51-64	White	Commercial	Other	0.042853	8	4/9/18	14										0	14332	9/5/19
6426175	0	7/15/19 – 8/11/19	A	G	PRE	Female	64.21629021	51-64	White	Commercial	Other	0.042853	8	4/9/18	14										0	14332	9/5/19
6426175	0	8/12/19 – 9/8/19	A	G	PRE	Female	64.30663929	51-64	White	Commercial	Other	0.04077	8	4/9/18	14										0	14332	9/5/19
6426175	0	9/9/19 – 10/6/19	A	G	POST	Female	64.38877481	51-64	White	Commercial	Other	0.042853	8	4/9/18	14										0	14332	9/5/19
6426175	0	10/7/19 – 11/3/19	A	G	POST	Female	64.47912389	51-64	White	Commercial	Other	0.051491	8	4/9/18	14										0	14332	9/5/19
6429138	0	7/15/19 – 8/11/19	D	D	PRE	Female	55.85489391	51-64	Black	Commercial	Single	0.012828	1	5/10/18	13										0	17021340	10/3/19
6431951	0	7/15/19 – 8/11/19	AH	H	POST	Female	66.9486653	65+	Black	Commercial	Married	0.063738	2	3/5/18	16										0	R01034	7/11/19
6431951	0	8/12/19 – 9/8/19	AH	H	POST	Female	67.04175223	65+	Black	Commercial	Married	0.063738	2	3/5/18	16										0	R01034	7/11/19
6431951	0	10/7/19 – 11/3/19	AH	H	POST	Female	67.15126626	65+	Black	Commercial	Married	0.063738	2	3/5/18	16										0	R01034	7/11/19
6434195	0	7/15/19 – 8/11/19	F	G	PRE	Female	74.03148528	65+	Black	Medicare	Other	0.022844	4	11/30/17	19										0	R01040	9/5/19
6434195	0	9/9/19 – 10/6/19	F	G	POST	Female	74.20670773	65+	Black	Medicare	Other	0.023387	4	11/30/17	19										0	R01040	9/5/19
6434799	0	8/12/19 – 9/8/19	R	F	POST	Male	59.75906913	51-64	Black	Commercial	Married	0.013103	3	11/3/17	20										0	17128550	8/8/19
6435796	0	7/15/19 – 8/11/19	E	D	PRE	Female	58.34907598	51-64	Black	Commercial	Single	0.014928	2	5/22/18	13										0	66255	10/3/19
6436752	0	6/17/19 – 7/14/19	P	E	PRE	Male	94.30253251	65+	White	Medicare	Married	0.03593	2	11/30/17	19										0	R02913	10/3/19
6438204	0	9/9/19 – 10/6/19	J	F	POST	Female	72.27104723	65+	White	Medicare	Married	0.017117	2	11/14/17	19										0	17128532	8/8/19
6455752	0	8/12/19 – 9/8/19	AH	H	POST	Male	87.22518823	65+	White	Medicare	Married	0.030148	3	3/5/18	16										0	R01034	7/11/19
6462931	0	6/17/19 – 7/14/19	S	G	PRE	Female	50.82272416	36-50	Black	Medicare	Other		3	3/14/18	15										0	R01889	9/5/19
6468250	0	7/15/19 – 8/11/19	AH	H	POST	Female	76.43258042	65+	White	Medicare	Other	0.079124	2	3/5/18	16	1	1	1	0		1	0	0	0	0	R01034	7/11/19
6468250	0	10/7/19 – 11/3/19	AH	H	POST	Female	76.6954141	65+	White	Medicare	Other	0.079124	2	3/5/18	16	1	1	1	0		1	0	0	0	0	R01034	7/11/19
6472484	0	7/15/19 – 8/11/19	A	G	PRE	Female	73.67282683	65+	White	Medicare	Other	0.014001	3	4/9/18	14										0	14332	9/5/19
6474860	0	6/17/19 – 7/14/19	E	D	PRE	Female	36.82135524	36-50	Black	Medicare	Single	0.072624	8	5/22/18	13										0	66255	10/3/19
6474860	0	9/9/19 – 10/6/19	E	D	PRE	Female	37.02395619	36-50	Black	Medicare	Single	0.072624	8	5/22/18	13										0	66255	10/3/19
6474860	0	10/7/19 – 11/3/19	E	D	POST	Female	37.10882957	36-50	Black	Medicare	Single	0.072624	8	5/22/18	13										0	66255	10/3/19
6475156	0	6/17/19 – 7/14/19	M	F	PRE	Female	36.82409309	36-50	Black	Medicare	Married	0.044406	5	11/3/17	20										0	17008092	8/8/19
6475156	0	9/9/19 – 10/6/19	M	F	POST	Female	37.01574264	36-50	Black	Medicare	Married	0.044406	5	11/3/17	20										0	17008092	8/8/19
6478796	0	8/12/19 – 9/8/19	O	B	PRE	Female	55.46885695	51-64	Black	Medicaid	Single	0.026322	11	10/18/17	20										0	R06829	9/5/19
6489991	0	7/15/19 – 8/11/19	A	G	PRE	Female	66.13826147	65+	White	Commercial	Married	0.013363	3	4/9/18	14										0	14332	9/5/19
6493142	0	6/17/19 – 7/14/19	O	B	PRE	Female	71.74811773	65+	White	Medicare	Married	0.507971	11	10/18/17	20										1	R06829	9/5/19
6493142	0	7/15/19 – 8/11/19	O	B	PRE	Female	71.8329911	65+	White	Medicare	Married	0.3409635	11	10/18/17	20										1	R06829	9/5/19
6493142	0	8/12/19 – 9/8/19	O	B	PRE	Female	71.92060233	65+	White	Medicare	Married	0.507971	11	10/18/17	20										1	R06829	9/5/19
6493142	0	9/9/19 – 10/6/19	O	B	POST	Female	71.99178645	65+	White	Medicare	Married	0.507971	11	10/18/17	20										1	R06829	9/5/19
6497614	0	10/7/19 – 11/3/19	A	G	POST	Female	82.54893908	65+	White	Medicare	Other	0.036394	5	4/9/18	14										0	14332	9/5/19
6498448	0	6/17/19 – 7/14/19	AB	C	PRE	Female	79.4715948	65+	White	Medicare	Other	0.017729	3	3/14/18	15										0	13847	8/8/19
6503403	0	8/12/19 – 9/8/19	AC	A	POST	Female	60.99383984	51-64	White	Commercial	Other	0.105932	8	11/30/17	19										1	17102607	7/11/19
6508881	0	7/15/19 – 8/11/19	AN	H	POST	Female	71.59479808	65+	Black	Medicare	Other	0.015273	3	1/1/19	6										0	17581376	7/11/19
6508949	0	6/17/19 – 7/14/19	S	G	PRE	Female	60.77754962	51-64	Black	Medicare	Single	0.047865	8	3/14/18	15										0	R01889	9/5/19
6508949	0	7/15/19 – 8/11/19	S	G	PRE	Female	60.85420945	51-64	Black	Medicare	Single	0.055999	8	3/14/18	15										0	R01889	9/5/19
6508949	0	8/12/19 – 9/8/19	S	G	PRE	Female	60.93360712	51-64	Black	Medicare	Single	0.047865	8	3/14/18	15										0	R01889	9/5/19
6508949	0	10/7/19 – 11/3/19	S	G	POST	Female	61.02669405	51-64	Black	Medicare	Single	0.047865	8	3/14/18	15										0	R01889	9/5/19
6515340	0	8/12/19 – 9/8/19	A	G	PRE	Female	71.37577002	65+	White	Commercial	Married	0.014275	3	4/9/18	14										0	14332	9/5/19
6522874	0	6/17/19 – 7/14/19	I	F	PRE	Male	56.53251198	51-64	Black	Medicare	Married	0.693378	10	11/29/17	19										1	RF9676	8/8/19
6522874	0	7/15/19 – 8/11/19	I	F	PRE	Male	56.5982204	51-64	Black	Medicare	Married	0.704599	10	11/29/17	19										1	RF9676	8/8/19
6522874	0	8/12/19 – 9/8/19	I	F	POST	Male	56.678987	51-64	Black	Medicare	Married	0.682157	10	11/29/17	19										1	RF9676	8/8/19
6522874	0	9/9/19 – 10/6/19	I	F	POST	Male	56.77207392	51-64	Black	Medicare	Married	0.704599	10	11/29/17	19										1	RF9676	8/8/19
6522874	0	10/7/19 – 11/3/19	I	F	POST	Male	56.84873374	51-64	Black	Medicare	Married	0.704599	10	11/29/17	19										1	RF9676	8/8/19
6531941	0	10/7/19 – 11/3/19	Y	F	POST	Male	81.73305955	65+	Black	Medicare	Single	0.018107	2	11/6/17	20										0	17128564	8/8/19
6535884	0	10/7/19 – 11/3/19	AA	B	POST	Female	70.65297741	65+	Black	Medicare	Single	0.169923333	4	11/5/18	7										1	17663414	9/5/19
6536312	0	8/12/19 – 9/8/19	V	G	PRE	Female	54.69952088	51-64	Black	Commercial	Married	0.050898	2	4/9/18	14										0	R49557	9/5/19
6536312	0	9/9/19 – 10/6/19	V	G	POST	Female	54.73237509	51-64	Black	Commercial	Married	0.050898	2	4/9/18	14										0	R49557	9/5/19
6536312	0	10/7/19 – 11/3/19	V	G	POST	Female	54.78986995	51-64	Black	Commercial	Married	0.050898	2	4/9/18	14										0	R49557	9/5/19
6536825	0	7/15/19 – 8/11/19	F	G	PRE	Female	67.85489391	65+	White	Medicare	Married	0.076815	9	11/30/17	19										0	R01040	9/5/19
6536825	0	8/12/19 – 9/8/19	F	G	PRE	Female	67.93155373	65+	White	Medicare	Married	0.09507	9	11/30/17	19										0	R01040	9/5/19
6536825	0	9/9/19 – 10/6/19	F	G	POST	Female	68.00821355	65+	White	Medicare	Married	0.076815	9	11/30/17	19										0	R01040	9/5/19
6536825	0	10/7/19 – 11/3/19	F	G	POST	Female	68.08487337	65+	White	Medicare	Married	0.076815	9	11/30/17	19										0	R01040	9/5/19
6549471	0	6/17/19 – 7/14/19	J	F	PRE	Female	73.31143053	65+	Black	Medicare	Married	0.10367	3	11/14/17	19										1	17128532	8/8/19
6549471	0	7/15/19 – 8/11/19	J	F	PRE	Female	73.38809035	65+	Black	Medicare	Married	0.10367	3	11/14/17	19										1	17128532	8/8/19
6549471	0	8/12/19 – 9/8/19	J	F	POST	Female	73.44832307	65+	Black	Medicare	Married	0.108459	3	11/14/17	19										1	17128532	8/8/19
6550784	0	10/7/19 – 11/3/19	Y	F	POST	Female	67.51266256	65+	White	Medicare	Single		9	11/6/17	20										0	17128564	8/8/19
6553986	0	7/15/19 – 8/11/19	K	F	PRE	Female	74.6036961	65+	Black	Medicare	Married		4	11/14/17	19										0	R05356	8/8/19
6562698	0	7/15/19 – 8/11/19	Y	F	PRE	Female	64.14510609	51-64	Black	Medicare	Other	0.020563	3	11/6/17	20										0	17128564	8/8/19
6572796	0	8/12/19 – 9/8/19	M	F	POST	Female	57.92744695	51-64	Black	Commercial	Single	0.013949	0	11/3/17	20										0	17008092	8/8/19
6582662	0	8/12/19 – 9/8/19	J	F	POST	Female	57.94661191	51-64	White	Medicaid	Other	0.078938	5	11/14/17	19										0	17128532	8/8/19
6584981	0	6/17/19 – 7/14/19	H	B	PRE	Female	59.6440794	51-64	Black	Medicare	Single	0.084188	8	1/10/18	17										0	R08438	9/5/19
6584981	0	7/15/19 – 8/11/19	H	B	PRE	Female	59.70157426	51-64	Black	Medicare	Single	0.084188	8	1/10/18	17										0	R08438	9/5/19
6584981	0	8/12/19 – 9/8/19	H	B	PRE	Female	59.78781656	51-64	Black	Medicare	Single	0.071574	8	1/10/18	17										0	R08438	9/5/19
6584981	0	10/7/19 – 11/3/19	H	B	POST	Female	59.92881588	51-64	Black	Medicare	Single	0.071574	8	1/10/18	17										0	R08438	9/5/19
6590558	0	6/17/19 – 7/14/19	R	F	PRE	Female	57.48391513	51-64	Black	Commercial	Single	0.270231	9	11/3/17	20										1	17128550	8/8/19
6590558	0	7/15/19 – 8/11/19	R	F	PRE	Female	57.54962355	51-64	Black	Commercial	Single	0.250348	9	11/3/17	20										1	17128550	8/8/19
6590558	0	8/12/19 – 9/8/19	R	F	POST	Female	57.62628337	51-64	Black	Commercial	Single	0.250348	9	11/3/17	20										1	17128550	8/8/19
6590558	0	9/9/19 – 10/6/19	R	F	POST	Female	57.73169062	51-64	Black	Commercial	Single	0.270231	9	11/3/17	20										1	17128550	8/8/19
6590558	0	10/7/19 – 11/3/19	R	F	POST	Female	57.80971937	51-64	Black	Commercial	Single	0.250348	9	11/3/17	20										1	17128550	8/8/19
6591580	0	6/17/19 – 7/14/19	AO	A	PRE	Female	63.22792608	51-64	Black	Medicare	Married	0.031218	3	1/31/18	17										0	RF25111	7/11/19
6591580	0	7/15/19 – 8/11/19	AO	A	POST	Female	63.32375086	51-64	Black	Medicare	Married	0.031089	3	1/31/18	17										0	RF25111	7/11/19
6591580	1	8/12/19 – 9/8/19	AO	A	POST	Female	63.41957563	51-64	Black	Medicare	Married	0.031218	3	1/31/18	17										0	RF25111	7/11/19
6610117	0	6/17/19 – 7/14/19	S	G	PRE	Female	61.45927447	51-64	White	Commercial	Married	0.014387	2	3/14/18	15										0	R01889	9/5/19
6617302	0	10/7/19 – 11/3/19	A	G	POST	Female	66.11635866	65+	White	Medicare	Married	0.013363	2	4/9/18	14										0	14332	9/5/19
6619704	0	6/17/19 – 7/14/19	Y	F	PRE	Female	64.74469541	51-64	White	Commercial	Other	0.013363	4	11/6/17	20										0	17128564	8/8/19
6620629	0	6/17/19 – 7/14/19	AJ	A	PRE	Male	68.8569473	65+	Black	Commercial	Married	0.017965	2	3/14/18	15										0	17084189	7/11/19
6620629	0	10/7/19 – 11/3/19	AJ	A	POST	Male	69.10609172	65+	Black	Commercial	Married	0.017965	2	3/14/18	15										0	17084189	7/11/19
6622336	0	8/12/19 – 9/8/19	E	D	PRE	Female	68.58042437	65+	White	Commercial	Married	0.014404	2	5/22/18	13										0	66255	10/3/19
6623698	0	9/9/19 – 10/6/19	V	G	POST	Female	61.18275154	51-64	Black	Medicaid	Other	0.014471	3	4/9/18	14										0	R49557	9/5/19
6626386	0	8/12/19 – 9/8/19	K	F	POST	Female	66.29431896	65+	White	Commercial	Married	0.014387	4	11/14/17	19										0	R05356	8/8/19
6627566	0	10/7/19 – 11/3/19	J	F	POST	Female	71.69062286	65+	Black	Medicare	Married	0.014402	3	11/14/17	19										0	17128532	8/8/19
6628184	0	7/15/19 – 8/11/19	AF	C	PRE	Female	81.25530459	65+	White	Medicare	Single	0.3326295	2	3/12/18	15										1	R08778	8/8/19
6628184	0	8/12/19 – 9/8/19	AF	C	POST	Female	81.31279945	65+	White	Medicare	Single	0.413289	2	3/12/18	15										1	R08778	8/8/19
6628184	0	9/9/19 – 10/6/19	AF	C	POST	Female	81.40725531	65+	White	Medicare	Single	0.3326295	2	3/12/18	15										1	R08778	8/8/19
6628184	0	10/7/19 – 11/3/19	AF	C	POST	Female	81.46338125	65+	White	Medicare	Single	0.413289	2	3/12/18	15										1	R08778	8/8/19
6630461	0	9/9/19 – 10/6/19	A	G	POST	Female	72.27652293	65+	White	Medicare	Married	0.014001	2	4/9/18	14										0	14332	9/5/19
6632640	0	9/9/19 – 10/6/19	AE	H	POST	Female	71.62491444	65+	White	Medicare	Other	0.018035	3	5/8/18	14										0	6421	7/11/19
6633705	0	9/9/19 – 10/6/19	E	D	PRE	Female	61.64544832	51-64	White	Commercial	Married	0.013363	2	5/22/18	13										0	66255	10/3/19
6638449	0	7/15/19 – 8/11/19	J	F	PRE	Female	49.3798768	36-50	Black	Medicaid	Single	0.012508	2	11/14/17	19										0	17128532	8/8/19
6640957	0	8/12/19 – 9/8/19	U	C	POST	Male	49.5468857	36-50	White	Medicare	Single	0.023271	9	3/5/18	16										0	R02141	8/8/19
6644645	0	7/15/19 – 8/11/19	J	F	PRE	Female	36.50513347	36-50	Black	Commercial	Single	0.0275135	0	11/14/17	19										0	17128532	8/8/19
6644785	0	6/17/19 – 7/14/19	F	G	PRE	Female	36.44626968	36-50	White	Commercial	Married	0.11202	8	11/30/17	19										1	R01040	9/5/19
6644785	0	7/15/19 – 8/11/19	F	G	PRE	Female	36.5065024	36-50	White	Commercial	Married	0.1658675	8	11/30/17	19										1	R01040	9/5/19
6644785	0	8/12/19 – 9/8/19	F	G	PRE	Female	36.59958932	36-50	White	Commercial	Married	0.11202	8	11/30/17	19										1	R01040	9/5/19
6644785	0	9/9/19 – 10/6/19	F	G	POST	Female	36.65434634	36-50	White	Commercial	Married	0.219715	8	11/30/17	19										1	R01040	9/5/19
6644785	0	10/7/19 – 11/3/19	F	G	POST	Female	36.71184121	36-50	White	Commercial	Married	0.11202	9	11/30/17	19										1	R01040	9/5/19
6648265	0	10/7/19 – 11/3/19	A	G	POST	Female	69.66187543	65+	White	Medicare	Married	0.015321	2	4/9/18	14										0	14332	9/5/19
6664262	0	7/15/19 – 8/11/19	A	G	PRE	Female	70.89938398	65+	White	Medicare	Married	0.014001	3	4/9/18	14										0	14332	9/5/19
6667166	0	7/15/19 – 8/11/19	D	D	PRE	Female	68.40520192	65+	White	Commercial	Single	0.023581	2	5/10/18	13										0	17021340	10/3/19
6667166	0	10/7/19 – 11/3/19	D	D	POST	Female	68.65434634	65+	White	Commercial	Single	0.023581	2	5/10/18	13										0	17021340	10/3/19
6673206	0	6/17/19 – 7/14/19	X	H	PRE	Female	63.74811773	51-64	White	Medicare	Married	0.013363	3	5/8/18	14										0	R00351	7/11/19
6674832	0	10/7/19 – 11/3/19	O	B	POST	Female	70.15742642	65+	Black	Medicare	Married	0.014001	10	10/18/17	20										0	R06829	9/5/19
6677371	0	9/9/19 – 10/6/19	I	F	POST	Female	69.724846	65+	White	Medicare	Single	0.019234	2	11/29/17	19										0	RF9676	8/8/19
6684328	0	10/7/19 – 11/3/19	J	F	POST	Female	55.00889802	51-64	Black	Commercial	Single	0.012828	4	11/14/17	19										0	17128532	8/8/19
6685879	0	7/15/19 – 8/11/19	K	F	PRE	Female	67.84668036	65+	White	Medicare	Married	0.023701	0	11/14/17	19										0	R05356	8/8/19
6685879	0	10/7/19 – 11/3/19	K	F	POST	Female	68.10403833	65+	White	Medicare	Married	0.023701	0	11/14/17	19										0	R05356	8/8/19
6687206	0	6/17/19 – 7/14/19	N	B	PRE	Female	68.28884326	65+	White	Medicare	Single	0.0881605	9	3/14/18	15										0	RF12959	9/5/19
6687206	0	7/15/19 – 8/11/19	N	B	PRE	Female	68.36824093	65+	White	Medicare	Single	0.088553	9	3/14/18	15										0	RF12959	9/5/19
6687206	0	8/12/19 – 9/8/19	N	B	PRE	Female	68.46543463	65+	White	Medicare	Single	0.088553	9	3/14/18	15										0	RF12959	9/5/19
6687206	0	9/9/19 – 10/6/19	N	B	POST	Female	68.50832763	65+	White	Medicare	Single	0.088291333	9	3/14/18	15										0	RF12959	9/5/19
6687206	0	10/7/19 – 11/3/19	N	B	POST	Female	68.5982204	65+	White	Medicare	Single	0.088553	9	3/14/18	15										0	RF12959	9/5/19
6688972	0	10/7/19 – 11/3/19	M	F	POST	Female	84.47364819	65+	Black	Medicare	Other	0.020766	2	11/3/17	20										0	17008092	8/8/19
6693360	0	8/12/19 – 9/8/19	S	G	PRE	Female	52.43805613	51-64	Black	Commercial	Single	0.012508	2	3/14/18	15										0	R01889	9/5/19
6697247	0	7/15/19 – 8/11/19	T	B	PRE	Female	73.61396304	65+	Other	Medicare	Married	0.1452335	8	1/31/18	17										1	17001217	9/5/19
6699003	0	9/9/19 – 10/6/19	I	F	POST	Female	55.96714579	51-64	Black	Medicare	Single	0.038981	4	11/29/17	19										0	RF9676	8/8/19
6709679	0	7/15/19 – 8/11/19	C	D	PRE	Male	58.84736482	51-64	White	Commercial	Married	0.013103	3	5/22/18	13										0	14100	10/3/19
6709679	0	8/12/19 – 9/8/19	C	D	PRE	Male	58.96783025	51-64	White	Commercial	Married	0.013103	3	5/22/18	13										0	14100	10/3/19
6713069	0	8/12/19 – 9/8/19	J	F	POST	Male	36.20533881	36-50	Black	Commercial	Married	0.012776	3	11/14/17	19										0	17128532	8/8/19
6725071	0	6/17/19 – 7/14/19	AL	H	PRE	Male	66.20123203	65+	Other	Medicare	Married	0.046699	6	1/1/19	6										0	R53192	7/11/19
6725071	0	7/15/19 – 8/11/19	AL	H	POST	Male	66.29705681	65+	Other	Medicare	Married	0.046699	6	1/1/19	6										0	R53192	7/11/19
6725071	0	8/12/19 – 9/8/19	AL	H	POST	Male	66.38466804	65+	Other	Medicare	Married	0.046699	6	1/1/19	6										0	R53192	7/11/19
6725071	0	9/9/19 – 10/6/19	AL	H	POST	Male	66.49965777	65+	Other	Medicare	Married	0.046699	6	1/1/19	6										0	R53192	7/11/19
6725071	0	10/7/19 – 11/3/19	AL	H	POST	Male	66.55715264	65+	Other	Medicare	Married	0.046699	6	1/1/19	6										0	R53192	7/11/19
6727556	0	7/15/19 – 8/11/19	X	H	POST	Female	61.34976044	51-64	Black	Commercial	Single	0.013615	2	5/8/18	14										0	R00351	7/11/19
6727556	0	9/9/19 – 10/6/19	X	H	POST	Female	61.50308008	51-64	Black	Commercial	Single	0.013615	2	5/8/18	14										0	R00351	7/11/19
6732879	0	7/15/19 – 8/11/19	U	C	PRE	Female	61.55920602	51-64	White	Medicare	Single	0.01619	2	3/5/18	16										0	R02141	8/8/19
6739155	0	7/15/19 – 8/11/19	F	G	PRE	Female	62.40930869	51-64	Black	Commercial	Married	0.013363	2	11/30/17	19										0	R01040	9/5/19
6739627	0	7/15/19 – 8/11/19	A	G	PRE	Female	84.94182067	65+	White	Medicare	Married	0.042677	2	4/9/18	14										0	14332	9/5/19
6740294	0	6/17/19 – 7/14/19	C	D	PRE	Male	70.83641342	65+	White	Medicare	Other	0.153858	3	5/22/18	13										1	14100	10/3/19
6740294	0	7/15/19 – 8/11/19	C	D	PRE	Male	70.90075291	65+	White	Medicare	Other	0.1525975	3	5/22/18	13										1	14100	10/3/19
6740294	0	8/12/19 – 9/8/19	C	D	PRE	Male	70.98973306	65+	White	Medicare	Other	0.151337	9	5/22/18	13										1	14100	10/3/19
6740294	0	9/9/19 – 10/6/19	C	D	PRE	Male	71.07460643	65+	White	Medicare	Other	0.153858	9	5/22/18	13										1	14100	10/3/19
6740294	0	10/7/19 – 11/3/19	C	D	POST	Male	71.15126626	65+	White	Medicare	Other	0.153858	9	5/22/18	13										1	14100	10/3/19
6756431	0	6/17/19 – 7/14/19	A	G	PRE	Female	60.7008898	51-64	Black	Commercial	Married	0.014471	2	4/9/18	14										0	14332	9/5/19
6757884	0	6/17/19 – 7/14/19	H	B	PRE	Male	70.19575633	65+	Black	Medicare	Other	0.267953	18	1/10/18	17	1	1	1	0		0	0	0	0	1	R08438	9/5/19
6757884	0	7/15/19 – 8/11/19	H	B	PRE	Male	70.28473648	65+	Black	Medicare	Other	0.295244	18	1/10/18	17	1	1	1	0		0	0	0	0	1	R08438	9/5/19
6757884	0	8/12/19 – 9/8/19	H	B	PRE	Male	70.38466804	65+	Black	Medicare	Other	0.267953	18	1/10/18	17	1	1	1	0		0	0	0	0	1	R08438	9/5/19
6757884	0	10/7/19 – 11/3/19	H	B	POST	Male	70.50513347	65+	Black	Medicare	Other	0.295244	18	1/10/18	17	1	1	1	0		0	0	0	0	1	R08438	9/5/19
6761316	0	9/9/19 – 10/6/19	B	E	PRE	Male	65.19370294	65+	Black	Commercial	Married	0.020614	2	11/30/17	19										0	12443	10/3/19
6764468	0	6/17/19 – 7/14/19	S	G	PRE	Female	59.66735113	51-64	Black	Medicaid	Married	0.546174	9	3/14/18	15										1	R01889	9/5/19
6764468	0	7/15/19 – 8/11/19	S	G	PRE	Female	59.74537988	51-64	Black	Medicaid	Married	0.549861	9	3/14/18	15										1	R01889	9/5/19
6764468	0	8/12/19 – 9/8/19	S	G	PRE	Female	59.8220397	51-64	Black	Medicaid	Married	0.547403	9	3/14/18	15										1	R01889	9/5/19
6764468	0	9/9/19 – 10/6/19	S	G	POST	Female	59.88911704	51-64	Black	Medicaid	Married	0.5480175	9	3/14/18	15										1	R01889	9/5/19
6764468	0	10/7/19 – 11/3/19	S	G	POST	Female	59.96577687	51-64	Black	Medicaid	Married	0.5480175	9	3/14/18	15										1	R01889	9/5/19
6773147	0	6/17/19 – 7/14/19	AJ	A	PRE	Female	67.35112936	65+	White	Medicare	Married	0.267533	2	3/14/18	15										1	17084189	7/11/19
6773147	0	7/15/19 – 8/11/19	AJ	A	POST	Female	67.42778919	65+	White	Medicare	Married	0.267533	2	3/14/18	15										1	17084189	7/11/19
6773147	0	9/9/19 – 10/6/19	AJ	A	POST	Female	67.62080767	65+	White	Medicare	Married	0.267533	2	3/14/18	15										1	17084189	7/11/19
6773147	0	10/7/19 – 11/3/19	AJ	A	POST	Female	67.6659822	65+	White	Medicare	Married	0.267533	2	3/14/18	15										1	17084189	7/11/19
6779722	0	10/7/19 – 11/3/19	R	F	POST	Female	63.43600274	51-64	Black	Commercial	Single	0.016557	2	11/3/17	20										0	17128550	8/8/19
6783716	0	6/17/19 – 7/14/19	A	G	PRE	Female	58.99247091	51-64	White	Commercial	Single	0.013313	3	4/9/18	14										0	14332	9/5/19
6785844	0	8/12/19 – 9/8/19	K	F	POST	Male	72.56947296	65+	Black	Medicare	Married	0.081174	11	11/14/17	19	0	0	1	1	8	0	0	1	0	0	R05356	8/8/19
6789986	0	7/15/19 – 8/11/19	S	G	PRE	Female	63.00068446	51-64	White	Commercial	Married	0.013363	2	3/14/18	15										0	R01889	9/5/19
6790778	0	7/15/19 – 8/11/19	I	F	PRE	Female	70.22861054	65+	Black	Commercial	Single	0.019639	0	11/29/17	19										0	RF9676	8/8/19
6790778	0	10/7/19 – 11/3/19	I	F	POST	Female	70.48323066	65+	Black	Commercial	Single	0.019639	0	11/29/17	19										0	RF9676	8/8/19
6790810	0	7/15/19 – 8/11/19	M	F	PRE	Female	82.71047228	65+	Black	Medicare	Single	0.265536	8	11/3/17	20										1	17008092	8/8/19
6790810	0	10/7/19 – 11/3/19	M	F	POST	Female	82.92128679	65+	Black	Medicare	Single	0.265536	9	11/3/17	20										1	17008092	8/8/19
6791248	0	7/15/19 – 8/11/19	R	F	PRE	Male	69.52224504	65+	White	Commercial	Married	0.014571	1	11/3/17	20										0	17128550	8/8/19
6793269	0	10/7/19 – 11/3/19	M	F	POST	Male	71.82477755	65+	Black	Medicare	Married	0.016466	4	11/3/17	20										0	17008092	8/8/19
6798557	0	7/15/19 – 8/11/19	H	B	PRE	Male	55.76180698	51-64	Black	Commercial	Married	0.020287	4	1/10/18	17										0	R08438	9/5/19
6798557	0	10/7/19 – 11/3/19	H	B	POST	Male	56.01642711	51-64	Black	Commercial	Married	0.020287	4	1/10/18	17										0	R08438	9/5/19
6799530	0	9/9/19 – 10/6/19	J	F	POST	Female	61.34702259	51-64	Black	Medicare	Married	0.014806	3	11/14/17	19										0	17128532	8/8/19
6803126	0	10/7/19 – 11/3/19	AC	A	POST	Male	79.40041068	65+	White	Medicare	Married	0.234091	3	11/30/17	19	1	1	1	0		0	0	1	0	1	17102607	7/11/19
6804348	0	8/12/19 – 9/8/19	X	H	POST	Male	73.13620808	65+	White	Commercial	Married	0.014571	2	5/8/18	14										0	R00351	7/11/19
6804769	0	7/15/19 – 8/11/19	K	F	PRE	Female	67.79192334	65+	White	Medicare	Married	0.030822	9	11/14/17	19										0	R05356	8/8/19
6804769	0	10/7/19 – 11/3/19	K	F	POST	Female	68.02190281	65+	White	Medicare	Married	0.030822	9	11/14/17	19										0	R05356	8/8/19
6807473	0	6/17/19 – 7/14/19	A	G	PRE	Female	57.12251882	51-64	White	Commercial	Single	0.012828	2	4/9/18	14										0	14332	9/5/19
6816466	1	6/17/19 – 7/14/19	O	B	PRE	Male	35.95619439	18-35	White	Commercial	Single	0.608524	8	10/18/17	20	0	0	1	1	32	0	0	0	0	1	R06829	9/5/19
6816466	1	7/15/19 – 8/11/19	O	B	PRE	Male	36.06297057	36-50	White	Commercial	Single	0.608524	8	10/18/17	20	0	0	1	1	32	0	0	0	0	1	R06829	9/5/19
6820542	0	6/17/19 – 7/14/19	F	G	PRE	Female	35.89322382	18-35	Black	Medicaid	Single	0.023104	2	11/30/17	19										0	R01040	9/5/19
6820542	0	7/15/19 – 8/11/19	F	G	PRE	Female	35.96988364	18-35	Black	Medicaid	Single	0.023104	2	11/30/17	19										0	R01040	9/5/19
6820542	0	9/9/19 – 10/6/19	F	G	POST	Female	36.13689254	36-50	Black	Medicaid	Single	0.023104	2	11/30/17	19										0	R01040	9/5/19
6826945	0	10/7/19 – 11/3/19	X	H	POST	Male	71.16221766	65+	White	Medicare	Married	0.014301	2	5/8/18	14										0	R00351	7/11/19
6856900	0	6/17/19 – 7/14/19	V	G	PRE	Female	74.50787132	65+	White	Medicare	Married	0.030707	6	4/9/18	14	1	1	0	0		0	0	0	0	0	R49557	9/5/19
6856900	0	10/7/19 – 11/3/19	V	G	POST	Female	74.7816564	65+	White	Medicare	Married	0.030707	6	4/9/18	14	1	1	0	0		0	0	0	0	0	R49557	9/5/19
6857338	0	10/7/19 – 11/3/19	X	H	POST	Female	67.50718686	65+	White	Commercial	Married	0.013363	2	5/8/18	14										0	R00351	7/11/19
6862072	0	9/9/19 – 10/6/19	Z	E	PRE	Male	88.04654346	65+	White	Medicare	Other	0.043742	7	11/30/17	19										0	R01890	10/3/19
6863286	0	8/12/19 – 9/8/19	V	G	PRE	Female	63.55920602	51-64	Black	Commercial	Single		9	4/9/18	14										0	R49557	9/5/19
6864250	0	8/12/19 – 9/8/19	I	F	POST	Female	59.77823409	51-64	Black	Commercial	Married	0.020878	8	11/29/17	19										0	RF9676	8/8/19
6869622	0	9/9/19 – 10/6/19	A	G	POST	Female	78.60643395	65+	White	Medicare	Other	0.017729	2	4/9/18	14										0	14332	9/5/19
6871859	0	6/17/19 – 7/14/19	S	G	PRE	Female	76.15058179	65+	White	Medicare	Single	0.015343	2	3/14/18	15										0	R01889	9/5/19
6880827	0	6/17/19 – 7/14/19	AK	A	PRE	Female	65.85352498	65+	White	Medicare	Other	0.490708	8	10/12/17	20	0	0	1	0		0	0	0	0	1	R16787	7/11/19
6882203	0	7/15/19 – 8/11/19	F	G	PRE	Female	67.97809719	65+	Black	Medicare	Married	0.013363	4	11/30/17	19										0	R01040	9/5/19
6882690	0	6/17/19 – 7/14/19	M	F	PRE	Female	72.1724846	65+	Other	Medicare	Married	0.014001	2	11/3/17	20										0	17008092	8/8/19
6883649	0	6/17/19 – 7/14/19	AC	A	PRE	Male	72.93360712	65+	White	Medicare	Married	0.036582	4	11/30/17	19										0	17102607	7/11/19
6897193	0	7/15/19 – 8/11/19	M	F	PRE	Female	72.24093087	65+	Black	Medicare	Other	0.015709	1	11/3/17	20										0	17008092	8/8/19
6903892	0	7/15/19 – 8/11/19	K	F	PRE	Female	86.08898015	65+	White	Medicare	Married	0.026167	2	11/14/17	19										0	R05356	8/8/19
6903892	0	9/9/19 – 10/6/19	K	F	POST	Female	86.26146475	65+	White	Medicare	Married	0.026167	2	11/14/17	19										0	R05356	8/8/19
6910780	0	8/12/19 – 9/8/19	X	H	POST	Female	63.23340178	51-64	White	Commercial	Married	0.013363	2	5/8/18	14										0	R00351	7/11/19
6920128	0	10/7/19 – 11/3/19	V	G	POST	Female	53.33607118	51-64	Black	Commercial	Married	0.012508	2	4/9/18	14										0	R49557	9/5/19
6924401	0	9/9/19 – 10/6/19	P	E	PRE	Male	74.68309377	65+	White	Commercial	Married	0.024971	4	11/30/17	19										0	R02913	10/3/19
6928436	0	7/15/19 – 8/11/19	C	D	PRE	Female	35.28268309	18-35	Black	Commercial	Single	0.025738	2	5/22/18	13										0	14100	10/3/19
6930192	0	6/17/19 – 7/14/19	M	F	PRE	Male	75.99178645	65+	Black	Medicare	Married	0.045917	3	11/3/17	20										0	17008092	8/8/19
6930192	0	7/15/19 – 8/11/19	M	F	PRE	Male	76.05110655	65+	Black	Medicare	Married	0.037813	3	11/3/17	20										0	17008092	8/8/19
6930192	0	8/12/19 – 9/8/19	M	F	POST	Male	76.16427105	65+	Black	Medicare	Married	0.045917	3	11/3/17	20										0	17008092	8/8/19
6930192	0	9/9/19 – 10/6/19	M	F	POST	Male	76.23819302	65+	Black	Medicare	Married	0.045917	3	11/3/17	20										0	17008092	8/8/19
6930192	0	10/7/19 – 11/3/19	M	F	POST	Male	76.28199863	65+	Black	Medicare	Married	0.045917	3	11/3/17	20										0	17008092	8/8/19
6939276	0	9/9/19 – 10/6/19	O	B	POST	Female	65.96577687	65+	White	Medicare	Other	0.076001	8	10/18/17	20										0	R06829	9/5/19
6948145	0	8/12/19 – 9/8/19	AE	H	POST	Female	51.88774812	51-64	White	Commercial	Married	0.013496	2	5/8/18	14										0	6421	7/11/19
6964878	0	6/17/19 – 7/14/19	AO	A	PRE	Male	68.14236824	65+	White	Commercial	Married	0.0943885	3	1/31/18	17										1	RF25111	7/11/19
6964878	0	7/15/19 – 8/11/19	AO	A	POST	Male	68.21902806	65+	White	Commercial	Married	0.055263	3	1/31/18	17										0	RF25111	7/11/19
6964878	1	9/9/19 – 10/6/19	AO	A	POST	Male	68.39151266	65+	White	Commercial	Married	0.133514	3	1/31/18	17										1	RF25111	7/11/19
6964878	1	10/7/19 – 11/3/19	AO	A	POST	Male	68.42984257	65+	White	Commercial	Married	0.133514	3	1/31/18	17										1	RF25111	7/11/19
6965917	0	10/7/19 – 11/3/19	D	D	POST	Male	65.18548939	65+	Black	Commercial	Married	0.013649	2	5/10/18	13										0	17021340	10/3/19
6969489	0	6/17/19 – 7/14/19	AI	A	PRE	Male	58.98425736	51-64	Black	Commercial	Single	0.232966	6	1/31/18	17										1	R09289	7/11/19
6969489	0	10/7/19 – 11/3/19	AI	A	POST	Male	59.24709103	51-64	Black	Commercial	Single	0.232966	6	1/31/18	17										1	R09289	7/11/19
6970453	0	10/7/19 – 11/3/19	L	D	POST	Male	67.41409993	65+	White	Commercial	Married	0.013649	0	4/3/18	15										0	R08064	10/3/19
6974646	0	6/17/19 – 7/14/19	R	F	PRE	Female	53.63723477	51-64	White	Commercial	Married	0.014534	1	11/3/17	20										0	17128550	8/8/19
6977045	0	6/17/19 – 7/14/19	R	F	PRE	Female	52.04654346	51-64	Black	Commercial	Married	0.012797	9	11/3/17	20										0	17128550	8/8/19
6978332	0	7/15/19 – 8/11/19	AG	G	PRE	Female	74.57631759	65+	Black	Medicare	Other	0.059813	8	11/30/17	19										0	17104932	9/5/19
6978332	0	10/7/19 – 11/3/19	AG	G	POST	Female	74.81177276	65+	Black	Medicare	Other	0.059813	8	11/30/17	19										0	17104932	9/5/19
6978969	0	8/12/19 – 9/8/19	P	E	PRE	Male	84.66529774	65+	White	Medicare	Married	0.037368	4	11/30/17	19										0	R02913	10/3/19
6979496	0	6/17/19 – 7/14/19	AJ	A	PRE	Female	80.37234771	65+	White	Medicare	Other	0.48337	2	3/14/18	15										1	17084189	7/11/19
6979496	0	7/15/19 – 8/11/19	AJ	A	POST	Female	80.43258042	65+	White	Medicare	Other	0.48337	2	3/14/18	15										1	17084189	7/11/19
6979496	0	8/12/19 – 9/8/19	AJ	A	POST	Female	80.50924025	65+	White	Medicare	Other	0.48337	2	3/14/18	15										1	17084189	7/11/19
6979496	0	9/9/19 – 10/6/19	AJ	A	POST	Female	80.58316222	65+	White	Medicare	Other	0.48337	2	3/14/18	15										1	17084189	7/11/19
6979496	0	10/7/19 – 11/3/19	AJ	A	POST	Female	80.66255989	65+	White	Medicare	Other	0.48337	2	3/14/18	15										1	17084189	7/11/19
6980551	0	6/17/19 – 7/14/19	T	B	PRE	Male	67.49075975	65+	White	Medicare	Married	0.16165	8	1/31/18	17										1	17001217	9/5/19
6980551	0	7/15/19 – 8/11/19	T	B	PRE	Male	67.54825462	65+	White	Medicare	Married	0.16165	8	1/31/18	17										1	17001217	9/5/19
6980551	0	8/12/19 – 9/8/19	T	B	PRE	Male	67.6386037	65+	White	Medicare	Married	0.16165	8	1/31/18	17										1	17001217	9/5/19
6980551	1	9/9/19 – 10/6/19	T	B	POST	Male	67.73260324	65+	White	Medicare	Married	0.162362333	8	1/31/18	17										1	17001217	9/5/19
6980551	1	10/7/19 – 11/3/19	T	B	POST	Male	67.79922428	65+	White	Medicare	Married	0.16165	8	1/31/18	17										1	17001217	9/5/19
6983415	0	8/12/19 – 9/8/19	X	H	POST	Female	75.77549624	65+	Black	Medicare	Single	0.028743	7	5/8/18	14										0	R00351	7/11/19
6992770	0	6/17/19 – 7/14/19	B	E	PRE	Male	74.09445585	65+	Black	Medicare	Married	0.046521	3	11/30/17	19										0	12443	10/3/19
6992770	0	8/12/19 – 9/8/19	B	E	PRE	Male	74.24503765	65+	Black	Medicare	Married	0.046521	3	11/30/17	19										0	12443	10/3/19
6992770	0	9/9/19 – 10/6/19	B	E	PRE	Male	74.34360027	65+	Black	Medicare	Married	0.046521	3	11/30/17	19										0	12443	10/3/19
6995138	0	9/9/19 – 10/6/19	D	D	PRE	Female	66.36276523	65+	White	Medicare	Other	0.013363	2	5/10/18	13										0	17021340	10/3/19
6996771	0	9/9/19 – 10/6/19	J	F	POST	Female	71.02532512	65+	Black	Medicare	Married	0.051595	2	11/14/17	19										0	17128532	8/8/19
6998686	0	9/9/19 – 10/6/19	C	D	PRE	Male	57.23203285	51-64	Black	Commercial	Single	0.013103	2	5/22/18	13										0	14100	10/3/19
7009566	0	7/15/19 – 8/11/19	M	F	PRE	Female	73.03216975	65+	Black	Medicare	Single	0.018089	3	11/3/17	20										0	17008092	8/8/19
7012016	0	6/17/19 – 7/14/19	I	F	PRE	Female	70.2587269	65+	White	Commercial	Married	0.014001	3	11/29/17	19										0	RF9676	8/8/19
7014277	0	6/17/19 – 7/14/19	H	B	PRE	Female	58.0752909	51-64	White	Commercial	Married	0.027549	2	1/10/18	17										0	R08438	9/5/19
7014277	0	7/15/19 – 8/11/19	H	B	PRE	Female	58.15742642	51-64	White	Commercial	Married	0.024647	2	1/10/18	17										0	R08438	9/5/19
7014277	0	9/9/19 – 10/6/19	H	B	POST	Female	58.29158111	51-64	White	Commercial	Married	0.027549	2	1/10/18	17										0	R08438	9/5/19
7014277	0	10/7/19 – 11/3/19	H	B	POST	Female	58.40383299	51-64	White	Commercial	Married	0.024647	2	1/10/18	17										0	R08438	9/5/19
7016603	0	9/9/19 – 10/6/19	A	G	POST	Female	78.68309377	65+	White	Medicare	Single	0.017729	4	4/9/18	14										0	14332	9/5/19
7018294	0	6/17/19 – 7/14/19	K	F	PRE	Male	89.3908282	65+	Black	Medicare	Married	0.060529	3	11/14/17	19										0	R05356	8/8/19
7021314	0	6/17/19 – 7/14/19	X	H	PRE	Female	88.07939767	65+	Black	Medicare	Married	0.086442	6	5/8/18	14	0	0	1	1	8	0	0	0	0	0	R00351	7/11/19
7021314	0	7/15/19 – 8/11/19	X	H	POST	Female	88.15879535	65+	Black	Medicare	Married	0.340118	6	5/8/18	14	0	0	1	1	8	0	0	0	0	1	R00351	7/11/19
7021314	0	8/12/19 – 9/8/19	X	H	POST	Female	88.23545517	65+	Black	Medicare	Married	0.340118	6	5/8/18	14	0	0	1	1	8	0	0	0	0	1	R00351	7/11/19
7021314	0	9/9/19 – 10/6/19	X	H	POST	Female	88.32854209	65+	Black	Medicare	Married	0.340118	6	5/8/18	14	0	0	1	1	8	0	0	0	0	1	R00351	7/11/19
7021314	1	10/7/19 – 11/3/19	X	H	POST	Female	88.41706594	65+	Black	Medicare	Married	0.340118	6	5/8/18	14	0	0	1	1	8	0	0	0	0	1	R00351	7/11/19
7022098	0	6/17/19 – 7/14/19	AA	B	PRE	Female	55.37303217	51-64	Black	Commercial	Married	0.720701	2	11/5/18	7	0	0	1	1	3	0	0	0	0	1	17663414	9/5/19
7022098	0	7/15/19 – 8/11/19	AA	B	PRE	Female	55.4606434	51-64	Black	Commercial	Married	0.474194	3	11/5/18	7	0	0	1	1	3	0	0	0	0	1	17663414	9/5/19
7022247	0	8/12/19 – 9/8/19	L	D	PRE	Female	49.64271047	36-50	Black	Commercial	Married	0.018447	2	4/3/18	15										0	R08064	10/3/19
7027048	0	7/15/19 – 8/11/19	A	G	PRE	Female	73.16084873	65+	White	Medicare	Married	0.014001	2	4/9/18	14										0	14332	9/5/19
7032956	0	6/17/19 – 7/14/19	K	F	PRE	Female	73.9247091	65+	White	Medicare	Married	0.014001	2	11/14/17	19										0	R05356	8/8/19
7034184	0	7/15/19 – 8/11/19	R	F	PRE	Female	73.30595483	65+	White	Medicare	Other	0.015348	4	11/3/17	20										0	17128550	8/8/19
7043193	0	9/9/19 – 10/6/19	J	F	POST	Male	81.43737166	65+	White	Medicare	Married	0.018107	0	11/14/17	19										0	17128532	8/8/19
7048366	0	7/15/19 – 8/11/19	R	F	PRE	Female	67.10198494	65+	White	Medicare	Single	0.013803	3	11/3/17	20										0	17128550	8/8/19
7050198	0	9/9/19 – 10/6/19	Y	F	POST	Female	52.15331964	51-64	Black	Medicare	Other	0.019511	1	11/6/17	20										0	17128564	8/8/19
7057185	0	9/9/19 – 10/6/19	S	G	POST	Female	76.70362765	65+	White	Medicare	Married	0.022198	2	3/14/18	15										0	R01889	9/5/19
7064900	0	7/15/19 – 8/11/19	J	F	PRE	Female	57.93292266	51-64	Black	Medicare	Married	0.017497	5	11/14/17	19										0	17128532	8/8/19
7064983	0	7/15/19 – 8/11/19	AG	G	PRE	Female	66.27789186	65+	White	Medicare	Other	0.015354	3	11/30/17	19										0	17104932	9/5/19
7067978	0	10/7/19 – 11/3/19	A	G	POST	Female	82.02053388	65+	White	Medicare	Married	0.017729	5	4/9/18	14										0	14332	9/5/19
7088743	0	6/17/19 – 7/14/19	M	F	PRE	Male	34.69952088	18-35	White	Commercial	Single	0.112367	2	11/3/17	20										1	17008092	8/8/19
7088743	0	9/9/19 – 10/6/19	M	F	POST	Male	34.9377139	18-35	White	Commercial	Single	0.112367	2	11/3/17	20										1	17008092	8/8/19
7097876	0	10/7/19 – 11/3/19	F	G	POST	Female	73.22108145	65+	Black	Medicare	Single	0.014462	5	11/30/17	19										0	R01040	9/5/19
7098106	0	9/9/19 – 10/6/19	AD	A	POST	Male	60.6844627	51-64	White	Medicare	Married	0.026642	10	10/12/17	20										0	R00362	7/11/19
7099856	0	7/15/19 – 8/11/19	B	E	PRE	Male	70.29979466	65+	Other	Medicare	Single	0.057381	8	11/30/17	19										0	12443	10/3/19
7099856	0	10/7/19 – 11/3/19	B	E	POST	Male	70.58179329	65+	Other	Medicare	Single	0.057381	8	11/30/17	19										0	12443	10/3/19
7101793	0	8/12/19 – 9/8/19	M	F	POST	Male	69.75496236	65+	White	Medicare	Married	0.026604	1	11/3/17	20										0	17008092	8/8/19
7101793	0	10/7/19 – 11/3/19	M	F	POST	Male	69.908282	65+	White	Medicare	Married	0.026604	1	11/3/17	20										0	17008092	8/8/19
7102833	0	8/12/19 – 9/8/19	A	G	PRE	Female	76.59411362	65+	White	Medicare	Married	0.018062	3	4/9/18	14										0	14332	9/5/19
7111933	0	8/12/19 – 9/8/19	K	F	POST	Female	62.11088296	51-64	White	Commercial	Married	0.013363	9	11/14/17	19										0	R05356	8/8/19
7121189	0	8/12/19 – 9/8/19	AG	G	PRE	Female	60.06023272	51-64	Other	Medicaid	Other	0.012828	2	11/30/17	19										0	17104932	9/5/19
7121296	0	10/7/19 – 11/3/19	E	D	POST	Female	74.37919233	65+	Black	Medicare	Other	0.239811	4	5/22/18	13										1	66255	10/3/19
7123623	0	6/17/19 – 7/14/19	V	G	PRE	Female	56.55304586	51-64	Black	Medicaid	Married	0.091034	3	4/9/18	14										0	R49557	9/5/19
7123623	0	9/9/19 – 10/6/19	V	G	POST	Female	56.81040383	51-64	Black	Medicaid	Married	0.124355	4	4/9/18	14										1	R49557	9/5/19
7124472	0	6/17/19 – 7/14/19	H	B	PRE	Female	60.24640657	51-64	White	Commercial	Married	0.039334	2	1/10/18	17										0	R08438	9/5/19
7124472	0	7/15/19 – 8/11/19	H	B	PRE	Female	60.32306639	51-64	White	Commercial	Married	0.039334	2	1/10/18	17										0	R08438	9/5/19
7124472	0	8/12/19 – 9/8/19	H	B	PRE	Female	60.38056126	51-64	White	Commercial	Married	0.048764	2	1/10/18	17										0	R08438	9/5/19
7124472	0	9/9/19 – 10/6/19	H	B	POST	Female	60.45722108	51-64	White	Commercial	Married	0.048764	2	1/10/18	17										0	R08438	9/5/19
7124472	0	10/7/19 – 11/3/19	H	B	POST	Female	60.55304586	51-64	White	Commercial	Married	0.048764	2	1/10/18	17										0	R08438	9/5/19
7133465	0	6/17/19 – 7/14/19	B	E	PRE	Male	55.62217659	51-64	Other	Medicare	Married	0.057902	3	11/30/17	19										0	12443	10/3/19
7133465	0	9/9/19 – 10/6/19	B	E	PRE	Male	55.86310746	51-64	Other	Medicare	Married	0.057902	3	11/30/17	19										0	12443	10/3/19
7141922	0	6/17/19 – 7/14/19	K	F	PRE	Female	61.67008898	51-64	White	Commercial	Married	0.013363	3	11/14/17	19										0	R05356	8/8/19
7146061	0	8/12/19 – 9/8/19	R	F	POST	Male	63.38945927	51-64	White	Commercial	Other	0.013649	14	11/3/17	20										0	17128550	8/8/19
7146103	0	8/12/19 – 9/8/19	H	B	PRE	Male	80.70362765	65+	White	Medicare	Married	0.021627	3	1/10/18	17										0	R08438	9/5/19
7151715	0	10/7/19 – 11/3/19	I	F	POST	Male	75.52087611	65+	Black	Medicare	Married	0.019279	9	11/29/17	19										0	RF9676	8/8/19
7154925	0	9/9/19 – 10/6/19	A	G	POST	Female	49.2183436	36-50	Black	Commercial	Single	0.015337	3	4/9/18	14										0	14332	9/5/19
7169170	0	6/17/19 – 7/14/19	A	G	PRE	Female	75.18959617	65+	Black	Medicare	Married	0.025292	9	4/9/18	14										0	14332	9/5/19
7169170	0	7/15/19 – 8/11/19	A	G	PRE	Female	75.26625599	65+	Black	Medicare	Married	0.025292	9	4/9/18	14										0	14332	9/5/19
7169170	0	8/12/19 – 9/8/19	A	G	PRE	Female	75.34291581	65+	Black	Medicare	Married	0.025292	9	4/9/18	14										0	14332	9/5/19
7169170	0	9/9/19 – 10/6/19	A	G	POST	Female	75.41957563	65+	Black	Medicare	Married	0.025292	9	4/9/18	14										0	14332	9/5/19
7173487	0	7/15/19 – 8/11/19	B	E	PRE	Male	87.97809719	65+	White	Medicare	Married	0.054067	9	11/30/17	19										0	12443	10/3/19
7173487	0	8/12/19 – 9/8/19	B	E	PRE	Male	88.01642711	65+	White	Medicare	Married	0.054067	9	11/30/17	19										0	12443	10/3/19
7176647	0	6/17/19 – 7/14/19	I	F	PRE	Female	57.43189596	51-64	White	Commercial	Single	0.012952	3	11/29/17	19										0	RF9676	8/8/19
7180995	0	7/15/19 – 8/11/19	B	E	PRE	Male	81.40999316	65+	Black	Medicare	Married	0.018107	3	11/30/17	19										0	12443	10/3/19
7182694	0	6/17/19 – 7/14/19	AA	B	PRE	Male	58.35318275	51-64	Black	Medicare	Other	0.113194	8	11/5/18	7										1	17663414	9/5/19
7182694	0	7/15/19 – 8/11/19	AA	B	PRE	Male	58.41067762	51-64	Black	Medicare	Other	0.11228425	8	11/5/18	7										1	17663414	9/5/19
7182694	0	8/12/19 – 9/8/19	AA	B	PRE	Male	58.45859001	51-64	Black	Medicare	Other	0.113194	8	11/5/18	7										1	17663414	9/5/19
7182694	0	9/9/19 – 10/6/19	AA	B	POST	Male	58.59000685	51-64	Black	Medicare	Other	0.109555	8	11/5/18	7										1	17663414	9/5/19
7182694	0	10/7/19 – 11/3/19	AA	B	POST	Male	58.64476386	51-64	Black	Medicare	Other	0.1113745	8	11/5/18	7										1	17663414	9/5/19
7184146	0	6/17/19 – 7/14/19	AC	A	PRE	Male	67.95071869	65+	White	Medicare	Married	0.043089	3	11/30/17	19										0	17102607	7/11/19
7184146	0	8/12/19 – 9/8/19	AC	A	POST	Male	68.04928131	65+	White	Medicare	Married	0.043089	3	11/30/17	19										0	17102607	7/11/19
7184146	0	9/9/19 – 10/6/19	AC	A	POST	Male	68.12594114	65+	White	Medicare	Married	0.043089	3	11/30/17	19										0	17102607	7/11/19
7184146	0	10/7/19 – 11/3/19	AC	A	POST	Male	68.24093087	65+	White	Medicare	Married	0.043089	3	11/30/17	19										0	17102607	7/11/19
7210347	0	8/12/19 – 9/8/19	A	G	PRE	Female	81.92744695	65+	Other	Medicare	Single	0.017729	3	4/9/18	14										0	14332	9/5/19
7211253	0	9/9/19 – 10/6/19	X	H	POST	Male	86.2642026	65+	White	Medicare	Married	0.0313	3	5/8/18	14	1	1	0	0		0	0	0	0	0	R00351	7/11/19
7217748	0	10/7/19 – 11/3/19	X	H	POST	Female	69.53045859	65+	White	Medicare	Other	0.013839	2	5/8/18	14										0	R00351	7/11/19
7219173	0	7/15/19 – 8/11/19	Q	D	PRE	Male	71.816564	65+	Black	Medicare	Single	0.021998	5	3/12/18	15										0	R08439	10/3/19
7219173	0	10/7/19 – 11/3/19	Q	D	POST	Male	72.07665982	65+	Black	Medicare	Single	0.01686	5	3/12/18	15										0	R08439	10/3/19
7225527	0	10/7/19 – 11/3/19	K	F	POST	Female	77.99863108	65+	White	Medicare	Other	0.017729	3	11/14/17	19										0	R05356	8/8/19
7225840	0	9/9/19 – 10/6/19	D	D	PRE	Female	53.65366188	51-64	Black	Commercial	Married	0.041719	1	5/10/18	13										0	17021340	10/3/19
7226780	0	7/15/19 – 8/11/19	S	G	PRE	Female	72.56125941	65+	White	Medicare	Married	0.014001	2	3/14/18	15										0	R01889	9/5/19
7262314	0	6/17/19 – 7/14/19	P	E	PRE	Male	90.4202601	65+	Black	Medicare	Married	0.032327	3	11/30/17	19										0	R02913	10/3/19
7272552	0	9/9/19 – 10/6/19	AC	A	POST	Male	70.12183436	65+	White	Commercial	Married	0.018475	2	11/30/17	19										0	17102607	7/11/19
7272800	0	6/17/19 – 7/14/19	Y	F	PRE	Male	67.29089665	65+	White	Medicare	Other	0.250211	2	11/6/17	20										1	17128564	8/8/19
7272800	0	7/15/19 – 8/11/19	Y	F	PRE	Male	67.35660507	65+	White	Medicare	Other	0.250211	3	11/6/17	20										1	17128564	8/8/19
7272800	0	8/12/19 – 9/8/19	Y	F	POST	Male	67.45699293	65+	White	Medicare	Other	0.250211	3	11/6/17	20										1	17128564	8/8/19
7272800	0	9/9/19 – 10/6/19	Y	F	POST	Male	67.53182752	65+	White	Medicare	Other	0.250211	3	11/6/17	20										1	17128564	8/8/19
7272800	1	10/7/19 – 11/3/19	Y	F	POST	Male	67.60848734	65+	White	Medicare	Other	0.250211	3	11/6/17	20										1	17128564	8/8/19
7274640	0	9/9/19 – 10/6/19	V	G	POST	Female	68.09856263	65+	White	Medicare	Single	0.013893	8	4/9/18	14										0	R49557	9/5/19
7275696	0	8/12/19 – 9/8/19	F	G	PRE	Female	71.46338125	65+	White	Medicare	Married	0.015621	2	11/30/17	19										0	R01040	9/5/19
7280175	0	6/17/19 – 7/14/19	AC	A	PRE	Female	51.4934976	51-64	Black	Medicaid	Other	0.023058	4	11/30/17	19										0	17102607	7/11/19
7283567	0	6/17/19 – 7/14/19	M	F	PRE	Female	53.18822724	51-64	Black	Medicare	Single	0.035566	1	11/3/17	20										0	17008092	8/8/19
7283567	0	7/15/19 – 8/11/19	M	F	PRE	Female	53.28405202	51-64	Black	Medicare	Single	0.035566	1	11/3/17	20										0	17008092	8/8/19
7292584	0	7/15/19 – 8/11/19	A	G	PRE	Female	58.16290212	51-64	White	Commercial	Other	0.014314	2	4/9/18	14										0	14332	9/5/19
7293616	0	8/12/19 – 9/8/19	AC	A	POST	Male	63.27173169	51-64	Black	Medicaid	Single	0.06335	8	11/30/17	19										0	17102607	7/11/19
7293616	0	10/7/19 – 11/3/19	AC	A	POST	Male	63.42778919	51-64	Black	Medicaid	Single	0.06335	8	11/30/17	19										0	17102607	7/11/19
7296221	0	7/15/19 – 8/11/19	M	F	PRE	Male	60.12046544	51-64	Black	Medicare	Married	0.016778	6	11/3/17	20										0	17008092	8/8/19
7296221	0	10/7/19 – 11/3/19	M	F	POST	Male	60.33127995	51-64	Black	Medicare	Married	0.016778	7	11/3/17	20										0	17008092	8/8/19
7296726	0	9/9/19 – 10/6/19	AB	C	POST	Female	64.19986311	51-64	White	Commercial	Married	0.013363	2	3/14/18	15										0	13847	8/8/19
7308794	0	10/7/19 – 11/3/19	F	G	POST	Female	70.55441478	65+	White	Medicare	Married	0.016068	11	11/30/17	19										0	R01040	9/5/19
7319080	0	6/17/19 – 7/14/19	O	B	PRE	Female	76.85010267	65+	Black	Medicare	Single	0.123044	12	10/18/17	20										1	R06829	9/5/19
7319080	0	7/15/19 – 8/11/19	O	B	PRE	Female	76.93360712	65+	Black	Medicare	Single	0.113582	12	10/18/17	20										1	R06829	9/5/19
7319080	0	8/12/19 – 9/8/19	O	B	PRE	Female	76.99383984	65+	Black	Medicare	Single	0.123044	12	10/18/17	20										1	R06829	9/5/19
7319080	0	9/9/19 – 10/6/19	O	B	POST	Female	77.07734429	65+	Black	Medicare	Single	0.123044	12	10/18/17	20										1	R06829	9/5/19
7319080	0	10/7/19 – 11/3/19	O	B	POST	Female	77.16358659	65+	Black	Medicare	Single	0.113582	12	10/18/17	20										1	R06829	9/5/19
7319700	0	7/15/19 – 8/11/19	N	B	PRE	Female	57.41820671	51-64	Black	Commercial	Single	0.038394	8	3/14/18	15										0	RF12959	9/5/19
7332562	0	6/17/19 – 7/14/19	Z	E	PRE	Male	86.4421629	65+	White	Medicare	Married	0.071588	10	11/30/17	19										0	R01890	10/3/19
7332562	0	9/9/19 – 10/6/19	Z	E	PRE	Male	86.7008898	65+	White	Medicare	Married	0.071588	10	11/30/17	19										0	R01890	10/3/19
7332562	0	10/7/19 – 11/3/19	Z	E	POST	Male	86.7871321	65+	White	Medicare	Married	0.085002	10	11/30/17	19										0	R01890	10/3/19
7354012	0	10/7/19 – 11/3/19	M	F	POST	Male	65.02121834	65+	White	Medicare	Other	0.01724	0	11/3/17	20										0	17008092	8/8/19
7357452	0	6/17/19 – 7/14/19	AD	A	PRE	Female	83.63039014	65+	White	Medicare	Married	0.432122	12	10/12/17	20										1	R00362	7/11/19
7357452	0	9/9/19 – 10/6/19	AD	A	POST	Female	83.84120465	65+	White	Medicare	Married	0.432122	12	10/12/17	20										1	R00362	7/11/19
7360829	0	10/7/19 – 11/3/19	A	G	POST	Female	70.06707734	65+	White	Medicare	Married	0.014001	2	4/9/18	14										0	14332	9/5/19
7389000	0	8/12/19 – 9/8/19	M	F	POST	Male	71.70704997	65+	Black	Medicare	Single	0.024753	3	11/3/17	20										0	17008092	8/8/19
7389000	0	9/9/19 – 10/6/19	M	F	POST	Male	71.79466119	65+	Black	Medicare	Single	0.02169	3	11/3/17	20										0	17008092	8/8/19
7389000	0	10/7/19 – 11/3/19	M	F	POST	Male	71.85489391	65+	Black	Medicare	Single	0.024753	3	11/3/17	20										0	17008092	8/8/19
7396757	0	6/17/19 – 7/14/19	V	G	PRE	Female	53.18548939	51-64	White	Commercial	Single	0.012744	3	4/9/18	14										0	R49557	9/5/19
7400773	0	7/15/19 – 8/11/19	J	F	PRE	Female	60.02190281	51-64	White	Commercial	Single	0.01325	1	11/14/17	19										0	17128532	8/8/19
7402951	0	9/9/19 – 10/6/19	S	G	POST	Female	72.97193703	65+	White	Medicare	Single	0.014001	10	3/14/18	15										0	R01889	9/5/19
7409006	0	7/15/19 – 8/11/19	S	G	PRE	Female	72.75290897	65+	White	Medicare	Married	0.014265	2	3/14/18	15										0	R01889	9/5/19
7413164	0	6/17/19 – 7/14/19	AM	A	PRE	Male	62.09993155	51-64	Black	Medicare	Married	0.152603	8	11/16/18	7										1	R62047	7/11/19
7413164	0	7/15/19 – 8/11/19	AM	A	POST	Male	62.16563997	51-64	Black	Medicare	Married	0.152603	8	11/16/18	7										1	R62047	7/11/19
7413164	0	8/12/19 – 9/8/19	AM	A	POST	Male	62.23682409	51-64	Black	Medicare	Married	0.152603	8	11/16/18	7										1	R62047	7/11/19
7413164	0	9/9/19 – 10/6/19	AM	A	POST	Male	62.32717317	51-64	Black	Medicare	Married	0.152603	8	11/16/18	7										1	R62047	7/11/19
7417785	0	9/9/19 – 10/6/19	J	F	POST	Male	63.35112936	51-64	Black	Medicare	Single	0.020075	1	11/14/17	19										0	17128532	8/8/19
7418395	0	6/17/19 – 7/14/19	K	F	PRE	Female	69.69472964	65+	White	Medicare	Other	0.057358	10	11/14/17	19										0	R05356	8/8/19
7418395	0	9/9/19 – 10/6/19	K	F	POST	Female	69.9247091	65+	White	Medicare	Other	0.057358	10	11/14/17	19										0	R05356	8/8/19
7419385	0	9/9/19 – 10/6/19	J	F	POST	Female	65.18275154	65+	White	Medicare	Married	0.013363	1	11/14/17	19										0	17128532	8/8/19
7419526	0	6/17/19 – 7/14/19	A	G	PRE	Female	78.4257358	65+	White	Medicare	Married	0.017729	4	4/9/18	14										0	14332	9/5/19
7431463	0	6/17/19 – 7/14/19	AB	C	PRE	Female	87.86036961	65+	Black	Medicare	Married	0.027169	5	3/14/18	15										0	13847	8/8/19
7434756	0	6/17/19 – 7/14/19	W	C	PRE	Female	70.22587269	65+	White	Commercial	Other	0.060987	10	1/10/18	17										0	R09062	8/8/19
7434756	0	7/15/19 – 8/11/19	W	C	PRE	Female	70.31074606	65+	White	Commercial	Other	0.049835	10	1/10/18	17										0	R09062	8/8/19
7434756	0	8/12/19 – 9/8/19	W	C	POST	Female	70.40657084	65+	White	Commercial	Other	0.049835	10	1/10/18	17										0	R09062	8/8/19
7434756	0	9/9/19 – 10/6/19	W	C	POST	Female	70.47501711	65+	White	Commercial	Other	0.060987	10	1/10/18	17										0	R09062	8/8/19
7434756	0	10/7/19 – 11/3/19	W	C	POST	Female	70.57905544	65+	White	Commercial	Other	0.049835	10	1/10/18	17										0	R09062	8/8/19
7436850	0	10/7/19 – 11/3/19	A	G	POST	Female	81.67282683	65+	White	Medicare	Other	0.017729	4	4/9/18	14										0	14332	9/5/19
7440050	0	9/9/19 – 10/6/19	F	G	POST	Female	61.41820671	51-64	Black	Medicaid	Single	0.018725	2	11/30/17	19										0	R01040	9/5/19
7440050	0	10/7/19 – 11/3/19	F	G	POST	Female	61.46748802	51-64	Black	Medicaid	Single	0.028627	2	11/30/17	19										0	R01040	9/5/19
7445745	0	10/7/19 – 11/3/19	A	G	POST	Female	76.42162902	65+	White	Medicare	Other	0.017633	2	4/9/18	14										0	14332	9/5/19
7446206	0	10/7/19 – 11/3/19	A	G	POST	Female	66.66666667	65+	White	Medicare	Other	0.013363	2	4/9/18	14										0	14332	9/5/19
7446479	0	8/12/19 – 9/8/19	A	G	PRE	Female	67.61122519	65+	White	Medicare	Other	0.021692	4	4/9/18	14										0	14332	9/5/19
7450687	0	8/12/19 – 9/8/19	R	F	POST	Female	73.08145106	65+	White	Medicare	Married	0.015116	0	11/3/17	20										0	17128550	8/8/19
7451859	0	7/15/19 – 8/11/19	A	G	PRE	Female	68.11772758	65+	White	Medicare	Other	0.013363	3	4/9/18	14										0	14332	9/5/19
7456189	0	8/12/19 – 9/8/19	X	H	POST	Male	75.00889802	65+	Other	Medicare	Married	0.015671	3	5/8/18	14										0	R00351	7/11/19
7458904	0	7/15/19 – 8/11/19	A	G	PRE	Female	58.46954141	51-64	White	Commercial	Single	0.015077	2	4/9/18	14										0	14332	9/5/19
7460074	0	6/17/19 – 7/14/19	I	F	PRE	Female	72.60780288	65+	White	Medicare	Married	0.039028	9	11/29/17	19										0	RF9676	8/8/19
7460074	0	7/15/19 – 8/11/19	I	F	PRE	Female	72.6899384	65+	White	Medicare	Married	0.039028	9	11/29/17	19										0	RF9676	8/8/19
7460074	0	8/12/19 – 9/8/19	I	F	POST	Female	72.78576318	65+	White	Medicare	Married	0.039028	9	11/29/17	19										0	RF9676	8/8/19
7460074	0	9/9/19 – 10/6/19	I	F	POST	Female	72.862423	65+	White	Medicare	Married	0.039028	9	11/29/17	19										0	RF9676	8/8/19
7460074	0	10/7/19 – 11/3/19	I	F	POST	Female	72.95277207	65+	White	Medicare	Married	0.039028	9	11/29/17	19										0	RF9676	8/8/19
7462583	0	9/9/19 – 10/6/19	AL	H	POST	Female	64.32306639	51-64	White	Medicare	Married	0.013363	2	1/1/19	6										0	R53192	7/11/19
7467251	0	8/12/19 – 9/8/19	F	G	PRE	Female	64.7063655	51-64	Black	Commercial	Married	0.013882	4	11/30/17	19										0	R01040	9/5/19
7470131	0	7/15/19 – 8/11/19	S	G	PRE	Female	69.3798768	65+	White	Medicare	Married	0.051408	3	3/14/18	15										0	R01889	9/5/19
7470743	0	7/15/19 – 8/11/19	Y	F	PRE	Female	49.95482546	36-50	Black	Commercial	Single	0.013141	0	11/6/17	20										0	17128564	8/8/19
7471923	0	6/17/19 – 7/14/19	V	G	PRE	Female	54.49144422	51-64	Black	Commercial	Single	0.305281	9	4/9/18	14										1	R49557	9/5/19
7471923	0	9/9/19 – 10/6/19	V	G	POST	Female	54.66392882	51-64	Black	Commercial	Single	0.305281	9	4/9/18	14										1	R49557	9/5/19
7471923	0	10/7/19 – 11/3/19	V	G	POST	Female	54.77891855	51-64	Black	Commercial	Single	0.238629	9	4/9/18	14										1	R49557	9/5/19
7474307	0	6/17/19 – 7/14/19	D	D	PRE	Male	53.47843943	51-64	Black	Commercial	Married	0.12543	2	5/10/18	13										1	17021340	10/3/19
7474307	0	7/15/19 – 8/11/19	D	D	PRE	Male	53.49760438	51-64	Black	Commercial	Married	0.12543	2	5/10/18	13										1	17021340	10/3/19
7474307	0	8/12/19 – 9/8/19	D	D	PRE	Male	53.5797399	51-64	Black	Commercial	Married	0.12543	2	5/10/18	13										1	17021340	10/3/19
7474307	0	9/9/19 – 10/6/19	D	D	PRE	Male	53.69472964	51-64	Black	Commercial	Married	0.240573	2	5/10/18	13										1	17021340	10/3/19
7474307	0	10/7/19 – 11/3/19	D	D	POST	Male	53.77138946	51-64	Black	Commercial	Married	0.240573	2	5/10/18	13										1	17021340	10/3/19
7476039	0	6/17/19 – 7/14/19	M	F	PRE	Male	66.21492129	65+	Black	Commercial	Single	0.02827	9	11/3/17	20										0	17008092	8/8/19
7476039	0	10/7/19 – 11/3/19	M	F	POST	Male	66.54072553	65+	Black	Commercial	Single	0.02827	9	11/3/17	20										0	17008092	8/8/19
7481021	0	6/17/19 – 7/14/19	Y	F	PRE	Female	52.06570842	51-64	Black	Medicaid	Single	0.407256	8	11/6/17	20										1	17128564	8/8/19
7481021	0	7/15/19 – 8/11/19	Y	F	PRE	Female	52.16563997	51-64	Black	Medicaid	Single	0.4096025	8	11/6/17	20										1	17128564	8/8/19
7481021	0	8/12/19 – 9/8/19	Y	F	POST	Female	52.25188227	51-64	Black	Medicaid	Single	0.407256	8	11/6/17	20										1	17128564	8/8/19
7481021	0	9/9/19 – 10/6/19	Y	F	POST	Female	52.30937714	51-64	Black	Medicaid	Single	0.407256	8	11/6/17	20										1	17128564	8/8/19
7481021	0	10/7/19 – 11/3/19	Y	F	POST	Female	52.39561944	51-64	Black	Medicaid	Single	0.407256	8	11/6/17	20										1	17128564	8/8/19
7489123	0	6/17/19 – 7/14/19	I	F	PRE	Female	53.46475017	51-64	Black	Commercial	Married	0.060778	2	11/29/17	19										0	RF9676	8/8/19
7489123	0	9/9/19 – 10/6/19	I	F	POST	Female	53.71663244	51-64	Black	Commercial	Married	0.060778	2	11/29/17	19										0	RF9676	8/8/19
7489750	0	7/15/19 – 8/11/19	R	F	PRE	Male	59.10746064	51-64	Black	Commercial	Other	0.016324	2	11/3/17	20										0	17128550	8/8/19
7492887	0	7/15/19 – 8/11/19	I	F	PRE	Male	61.60438056	51-64	Black	Medicare	Single	0.013649	2	11/29/17	19										0	RF9676	8/8/19
7492887	0	10/7/19 – 11/3/19	I	F	POST	Male	61.81519507	51-64	Black	Medicare	Single	0.023324	2	11/29/17	19										0	RF9676	8/8/19
7499072	0	7/15/19 – 8/11/19	C	D	PRE	Male	55.07186858	51-64	White	Commercial	Single	0.5212455	10	5/22/18	13	0	1	1	1	0	1	0	1	0	1	14100	10/3/19
7500572	0	10/7/19 – 11/3/19	AH	H	POST	Male	65.83436003	65+	Black	Medicare	Other	0.014715	9	3/5/18	16										0	R01034	7/11/19
7510415	0	10/7/19 – 11/3/19	AN	H	POST	Male	57.43463381	51-64	Black	Medicare	Single	0.109346	11	1/1/19	6										1	17581376	7/11/19
7517600	0	6/17/19 – 7/14/19	K	F	PRE	Male	60.39151266	51-64	White	Commercial	Married	0.013103	0	11/14/17	19										0	R05356	8/8/19
7518350	0	6/17/19 – 7/14/19	J	F	PRE	Female	64.55304586	51-64	Black	Commercial	Married	0.11147	8	11/14/17	19										1	17128532	8/8/19
7518350	0	7/15/19 – 8/11/19	J	F	PRE	Female	64.64065708	51-64	Black	Commercial	Married	0.11147	8	11/14/17	19										1	17128532	8/8/19
7518350	0	8/12/19 – 9/8/19	J	F	POST	Female	64.71731691	51-64	Black	Commercial	Married	0.061744	8	11/14/17	19										0	17128532	8/8/19
7518350	0	9/9/19 – 10/6/19	J	F	POST	Female	64.79397673	51-64	Black	Commercial	Married	0.061744	8	11/14/17	19										0	17128532	8/8/19
7518350	0	10/7/19 – 11/3/19	J	F	POST	Female	64.87063655	51-64	Black	Commercial	Married	0.061744	8	11/14/17	19										0	17128532	8/8/19
7519267	0	6/17/19 – 7/14/19	Q	D	PRE	Male	76.07118412	65+	Black	Medicare	Married	0.078798	5	3/12/18	15										0	R08439	10/3/19
7522220	0	6/17/19 – 7/14/19	P	E	PRE	Male	52.41889117	51-64	Black	Commercial	Married	0.062952	8	11/30/17	19										0	R02913	10/3/19
7522220	0	9/9/19 – 10/6/19	P	E	PRE	Male	52.69267625	51-64	Black	Commercial	Married	0.062952	8	11/30/17	19										0	R02913	10/3/19
7531379	0	10/7/19 – 11/3/19	F	G	POST	Female	64.12594114	51-64	White	Commercial	Married	0.013363	2	11/30/17	19										0	R01040	9/5/19
7533763	0	9/9/19 – 10/6/19	X	H	POST	Male	84.19438741	65+	Black	Commercial	Other	0.021208	4	5/8/18	14										0	R00351	7/11/19
7539703	0	6/17/19 – 7/14/19	F	G	PRE	Female	54.69678303	51-64	Other	Commercial	Single	0.038965	2	11/30/17	19										0	R01040	9/5/19
7539703	0	7/15/19 – 8/11/19	F	G	PRE	Female	54.7926078	51-64	Other	Commercial	Single	0.038965	2	11/30/17	19										0	R01040	9/5/19
7539703	0	8/12/19 – 9/8/19	F	G	PRE	Female	54.8788501	51-64	Other	Commercial	Single	0.038965	2	11/30/17	19										0	R01040	9/5/19
7539703	0	9/9/19 – 10/6/19	F	G	POST	Female	54.9650924	51-64	Other	Commercial	Single	0.142041	2	11/30/17	19										1	R01040	9/5/19
7539703	0	10/7/19 – 11/3/19	F	G	POST	Female	55.03080082	51-64	Other	Commercial	Single	0.142041	2	11/30/17	19										1	R01040	9/5/19
7544950	0	6/17/19 – 7/14/19	I	F	PRE	Female	75.58110883	65+	Black	Medicare	Other	0.036675	11	11/29/17	19										0	RF9676	8/8/19
7550957	0	6/17/19 – 7/14/19	J	F	PRE	Female	53.50308008	51-64	Black	Commercial	Single	0.012508	3	11/14/17	19										0	17128532	8/8/19
7553100	0	6/17/19 – 7/14/19	X	H	PRE	Female	84.55852156	65+	White	Medicare	Married	0.378407	6	5/8/18	14	0	0	1	0		0	0	0	0	1	R00351	7/11/19
7553100	0	7/15/19 – 8/11/19	X	H	POST	Female	84.61601643	65+	White	Medicare	Married	0.450558	6	5/8/18	14	0	0	1	0		0	0	0	0	1	R00351	7/11/19
7554496	0	7/15/19 – 8/11/19	A	G	PRE	Female	72.03559206	65+	Other	Commercial	Married	0.022491	2	4/9/18	14										0	14332	9/5/19
7555881	0	7/15/19 – 8/11/19	F	G	PRE	Female	58.81040383	51-64	Black	Medicare	Other	0.190949	11	11/30/17	19										1	R01040	9/5/19
7555881	0	8/12/19 – 9/8/19	F	G	PRE	Female	58.87611225	51-64	Black	Medicare	Other	0.194555	11	11/30/17	19										1	R01040	9/5/19
7555881	0	9/9/19 – 10/6/19	F	G	POST	Female	58.97604381	51-64	Black	Medicare	Other	0.194555	11	11/30/17	19										1	R01040	9/5/19
7555881	0	10/7/19 – 11/3/19	F	G	POST	Female	59.01848049	51-64	Black	Medicare	Other	0.194555	11	11/30/17	19										1	R01040	9/5/19
7557630	0	7/15/19 – 8/11/19	K	F	PRE	Female	76.93360712	65+	White	Medicare	Single	0.017729	8	11/14/17	19										0	R05356	8/8/19
7559230	0	7/15/19 – 8/11/19	AE	H	POST	Male	77.69199179	65+	White	Medicare	Married	0.018107	2	5/8/18	14										0	6421	7/11/19
7569361	0	9/9/19 – 10/6/19	A	G	POST	Female	80.00273785	65+	White	Medicare	Married	0.022051	2	4/9/18	14										0	14332	9/5/19
7574056	0	6/17/19 – 7/14/19	R	F	PRE	Male	77.35249829	65+	White	Medicare	Other	0.066949	2	11/3/17	20										0	17128550	8/8/19
7574056	0	7/15/19 – 8/11/19	R	F	PRE	Male	77.42915811	65+	White	Medicare	Other	0.066949	2	11/3/17	20										0	17128550	8/8/19
7574056	0	8/12/19 – 9/8/19	R	F	POST	Male	77.50581793	65+	White	Medicare	Other	0.07023	2	11/3/17	20										0	17128550	8/8/19
7574056	0	9/9/19 – 10/6/19	R	F	POST	Male	77.60711841	65+	White	Medicare	Other	0.066949	2	11/3/17	20										0	17128550	8/8/19
7574056	0	10/7/19 – 11/3/19	R	F	POST	Male	77.67830253	65+	White	Medicare	Other	0.07023	2	11/3/17	20										0	17128550	8/8/19
7588239	0	8/12/19 – 9/8/19	F	G	PRE	Female	48.80492813	36-50	White	Commercial	Married	0.018549	8	11/30/17	19										0	R01040	9/5/19
7588239	0	10/7/19 – 11/3/19	F	G	POST	Female	48.94729637	36-50	White	Commercial	Married	0.018549	8	11/30/17	19										0	R01040	9/5/19
7591837	0	8/12/19 – 9/8/19	B	E	PRE	Male	84.76933607	65+	Black	Medicare	Other	0.067649	4	11/30/17	19										0	12443	10/3/19
7591837	0	9/9/19 – 10/6/19	B	E	PRE	Male	84.8733744	65+	Black	Medicare	Other	0.067649	4	11/30/17	19										0	12443	10/3/19
7591837	0	10/7/19 – 11/3/19	B	E	POST	Male	84.96098563	65+	Black	Medicare	Other	0.074927	4	11/30/17	19										0	12443	10/3/19
7593064	0	9/9/19 – 10/6/19	I	F	POST	Female	56.52019165	51-64	White	Commercial	Married	0.028484	8	11/29/17	19										0	RF9676	8/8/19
7598477	0	9/9/19 – 10/6/19	AD	A	POST	Male	66.52156058	65+	White	Commercial	Married	0.734011	9	10/12/17	20	0	0	1	1	14	0	0	0	0	1	R00362	7/11/19
7598477	0	10/7/19 – 11/3/19	AD	A	POST	Male	66.57357974	65+	White	Commercial	Married	0.649511	9	10/12/17	20	0	0	1	1	14	0	0	0	0	1	R00362	7/11/19
7615917	0	10/7/19 – 11/3/19	U	C	POST	Male	60.38603696	51-64	White	Commercial	Married	0.015056	9	3/5/18	16										0	R02141	8/8/19
7617616	0	6/17/19 – 7/14/19	C	D	PRE	Female	53.57152635	51-64	White	Commercial	Married	0.013245	1	5/22/18	13										0	14100	10/3/19
7639719	0	9/9/19 – 10/6/19	G	E	PRE	Male	52.90349076	51-64	White	Commercial	Single	0.012776	2	4/3/18	15										0	RF9330	10/3/19
7640907	0	7/15/19 – 8/11/19	U	C	PRE	Female	54.41752225	51-64	White	Medicare	Married	0.012828	3	3/5/18	16										0	R02141	8/8/19
7645898	0	6/17/19 – 7/14/19	A	G	PRE	Female	62.15058179	51-64	Black	Commercial	Single	0.09319	10	4/9/18	14	0	1	1	1	1	0	0	0	0	0	14332	9/5/19
7645898	0	7/15/19 – 8/11/19	A	G	PRE	Female	62.26146475	51-64	Black	Commercial	Single	0.09319	10	4/9/18	14	0	1	1	1	1	0	0	0	0	0	14332	9/5/19
7645898	0	9/9/19 – 10/6/19	A	G	POST	Female	62.35728953	51-64	Black	Commercial	Single	0.154381	10	4/9/18	14	0	1	1	1	1	0	0	0	0	1	14332	9/5/19
7645898	0	10/7/19 – 11/3/19	A	G	POST	Female	62.45037645	51-64	Black	Commercial	Single	0.26197	10	4/9/18	14	0	1	1	1	1	0	0	0	0	1	14332	9/5/19
7654627	0	10/7/19 – 11/3/19	O	B	POST	Female	63.74811773	51-64	White	Commercial	Married	0.017183	2	10/18/17	20										0	R06829	9/5/19
7660756	0	9/9/19 – 10/6/19	A	G	POST	Female	68.1615332	65+	White	Medicare	Married	0.013363	2	4/9/18	14										0	14332	9/5/19
7665888	0	6/17/19 – 7/14/19	AD	A	PRE	Male	85.28678987	65+	White	Medicare	Other	0.060797	11	10/12/17	20										0	R00362	7/11/19
7674013	0	7/15/19 – 8/11/19	A	G	PRE	Female	60.77207392	51-64	White	Commercial	Married	0.014152	3	4/9/18	14										0	14332	9/5/19
7674013	0	10/7/19 – 11/3/19	A	G	POST	Female	61.02395619	51-64	White	Commercial	Married	0.014152	3	4/9/18	14										0	14332	9/5/19
7674823	0	7/15/19 – 8/11/19	AF	C	PRE	Female	65.64818617	65+	White	Medicare	Married	0.031179	2	3/12/18	15										0	R08778	8/8/19
7674823	0	8/12/19 – 9/8/19	AF	C	POST	Female	65.76317591	65+	White	Medicare	Married	0.031179	2	3/12/18	15										0	R08778	8/8/19
7674823	0	9/9/19 – 10/6/19	AF	C	POST	Female	65.83025325	65+	White	Medicare	Married	0.031208	2	3/12/18	15										0	R08778	8/8/19
7674823	0	10/7/19 – 11/3/19	AF	C	POST	Female	65.91649555	65+	White	Medicare	Married	0.031179	2	3/12/18	15										0	R08778	8/8/19
7685597	0	6/17/19 – 7/14/19	A	G	PRE	Female	61.34976044	51-64	White	Commercial	Married	0.081003	2	4/9/18	14										0	14332	9/5/19
7685597	0	7/15/19 – 8/11/19	A	G	PRE	Female	61.40725531	51-64	White	Commercial	Married	0.081003	2	4/9/18	14										0	14332	9/5/19
7685597	0	8/12/19 – 9/8/19	A	G	PRE	Female	61.46475017	51-64	White	Commercial	Married	0.081003	2	4/9/18	14										0	14332	9/5/19
7685597	0	9/9/19 – 10/6/19	A	G	POST	Female	61.55099247	51-64	White	Commercial	Married	0.066948	2	4/9/18	14										0	14332	9/5/19
7685597	0	10/7/19 – 11/3/19	A	G	POST	Female	61.63723477	51-64	White	Commercial	Married	0.081003	2	4/9/18	14										0	14332	9/5/19
7687262	0	10/7/19 – 11/3/19	G	E	POST	Male	77.03764545	65+	Black	Medicare	Other	0.046112	14	4/3/18	15										0	RF9330	10/3/19
7690431	0	10/7/19 – 11/3/19	N	B	POST	Female	64.98562628	51-64	White	Commercial	Married	0.015127	3	3/14/18	15										0	RF12959	9/5/19
7691777	0	8/12/19 – 9/8/19	F	G	PRE	Female	60.53661875	51-64	White	Commercial	Married	0.012828	5	11/30/17	19										0	R01040	9/5/19
7700834	0	10/7/19 – 11/3/19	O	B	POST	Female	68.12183436	65+	Black	Medicare	Other	0.016529	3	10/18/17	20										0	R06829	9/5/19
7701071	0	6/17/19 – 7/14/19	AI	A	PRE	Male	63.96440794	51-64	White	Medicare	Other	0.427271	6	1/31/18	17										1	R09289	7/11/19
7701071	0	7/15/19 – 8/11/19	AI	A	POST	Male	64.04106776	51-64	White	Medicare	Other	0.505473	6	1/31/18	17										1	R09289	7/11/19
7701071	0	8/12/19 – 9/8/19	AI	A	POST	Male	64.12320329	51-64	White	Medicare	Other	0.505473	6	1/31/18	17										1	R09289	7/11/19
7701071	0	9/9/19 – 10/6/19	AI	A	POST	Male	64.1889117	51-64	White	Medicare	Other	0.427271	6	1/31/18	17										1	R09289	7/11/19
7701071	0	10/7/19 – 11/3/19	AI	A	POST	Male	64.26557153	51-64	White	Medicare	Other	0.505473	6	1/31/18	17										1	R09289	7/11/19
7704174	0	6/17/19 – 7/14/19	AI	A	PRE	Male	60.35865845	51-64	Black	Medicaid	Single	0.020292	4	1/31/18	17										0	R09289	7/11/19
7704174	0	8/12/19 – 9/8/19	AI	A	POST	Male	60.47091034	51-64	Black	Medicaid	Single	0.020292	4	1/31/18	17										0	R09289	7/11/19
7706195	0	7/15/19 – 8/11/19	R	F	PRE	Male	73.77138946	65+	White	Medicare	Single	0.068387	4	11/3/17	20										0	17128550	8/8/19
7708985	0	6/17/19 – 7/14/19	F	G	PRE	Female	55.13483915	51-64	Black	Medicaid	Single	0.025338	3	11/30/17	19										0	R01040	9/5/19
7708985	0	7/15/19 – 8/11/19	F	G	PRE	Female	55.21149897	51-64	Black	Medicaid	Single	0.027914	3	11/30/17	19										0	R01040	9/5/19
7708985	0	8/12/19 – 9/8/19	F	G	PRE	Female	55.29637235	51-64	Black	Medicaid	Single	0.027914	3	11/30/17	19										0	R01040	9/5/19
7708985	0	9/9/19 – 10/6/19	F	G	POST	Female	55.36481862	51-64	Black	Medicaid	Single	0.027914	3	11/30/17	19										0	R01040	9/5/19
7708985	0	10/7/19 – 11/3/19	F	G	POST	Female	55.44147844	51-64	Black	Medicaid	Single	0.025338	3	11/30/17	19										0	R01040	9/5/19
7709710	0	7/15/19 – 8/11/19	K	F	PRE	Female	55.50444901	51-64	Black	Commercial	Married	0.012828	8	11/14/17	19										0	R05356	8/8/19
7711187	0	6/17/19 – 7/14/19	Y	F	PRE	Male	86.19028063	65+	Black	Medicare	Married	0.038718	2	11/6/17	20										0	17128564	8/8/19
7711187	0	9/9/19 – 10/6/19	Y	F	POST	Male	86.45859001	65+	Black	Medicare	Married	0.038718	2	11/6/17	20										0	17128564	8/8/19
7720428	0	10/7/19 – 11/3/19	V	G	POST	Female	73.80698152	65+	Black	Commercial	Other	0.016418	2	4/9/18	14										0	R49557	9/5/19
7722432	0	10/7/19 – 11/3/19	AD	A	POST	Female	56.66255989	51-64	White	Medicare	Married	0.032317	8	10/12/17	20										0	R00362	7/11/19
7724156	0	8/12/19 – 9/8/19	V	G	PRE	Female	51.72895277	51-64	Black	Medicaid	Single	0.026381	5	4/9/18	14										0	R49557	9/5/19
7724156	0	10/7/19 – 11/3/19	V	G	POST	Female	51.82477755	51-64	Black	Medicaid	Single	0.028553	5	4/9/18	14										0	R49557	9/5/19
7732779	0	6/17/19 – 7/14/19	AC	A	PRE	Male	61.3963039	51-64	Black	Commercial	Married	0.066214	8	11/30/17	19										0	17102607	7/11/19
7732779	0	7/15/19 – 8/11/19	AC	A	POST	Male	61.43463381	51-64	Black	Commercial	Married	0.083677	8	11/30/17	19										0	17102607	7/11/19
7732779	0	8/12/19 – 9/8/19	AC	A	POST	Male	61.49486653	51-64	Black	Commercial	Married	0.083677	8	11/30/17	19										0	17102607	7/11/19
7732779	0	9/9/19 – 10/6/19	AC	A	POST	Male	61.5687885	51-64	Black	Commercial	Married	0.083677	8	11/30/17	19										0	17102607	7/11/19
7732779	0	10/7/19 – 11/3/19	AC	A	POST	Male	61.66461328	51-64	Black	Commercial	Married		8	11/30/17	19										0	17102607	7/11/19
7734544	0	6/17/19 – 7/14/19	AC	A	PRE	Male	62.01368925	51-64	Black	Medicare	Married	0.7902455	10	11/30/17	19										1	17102607	7/11/19
7734544	0	8/12/19 – 9/8/19	AC	A	POST	Male	62.1670089	51-64	Black	Medicare	Married	0.692714	10	11/30/17	19										1	17102607	7/11/19
7734544	0	10/7/19 – 11/3/19	AC	A	POST	Male	62.34360027	51-64	Black	Medicare	Married	0.692714	10	11/30/17	19										1	17102607	7/11/19
7739485	0	7/15/19 – 8/11/19	K	F	PRE	Male	65.70568104	65+	White	Commercial	Married		0	11/14/17	19										0	R05356	8/8/19
7740210	0	6/17/19 – 7/14/19	AA	B	PRE	Male	60.67351129	51-64	Black	Medicare	Single	0.0664795	3	11/5/18	7										0	17663414	9/5/19
7740210	0	7/15/19 – 8/11/19	AA	B	PRE	Male	60.75017112	51-64	Black	Medicare	Single	0.0664795	3	11/5/18	7										0	17663414	9/5/19
7740210	0	8/12/19 – 9/8/19	AA	B	PRE	Male	60.82683094	51-64	Black	Medicare	Single	0.063324	3	11/5/18	7										0	17663414	9/5/19
7740210	0	9/9/19 – 10/6/19	AA	B	POST	Male	60.90349076	51-64	Black	Medicare	Single	0.061119	3	11/5/18	7										0	17663414	9/5/19
7740210	0	10/7/19 – 11/3/19	AA	B	POST	Male	60.98151951	51-64	Black	Medicare	Single	0.0664795	3	11/5/18	7										0	17663414	9/5/19
7744725	0	6/17/19 – 7/14/19	I	F	PRE	Male	60.55030801	51-64	White	Commercial	Married	0.129947	8	11/29/17	19	0	1	1	1	2	0	0	0	0	1	RF9676	8/8/19
7744725	0	7/15/19 – 8/11/19	I	F	PRE	Male	60.64613279	51-64	White	Commercial	Married	0.129947	8	11/29/17	19	0	1	1	1	2	0	0	0	0	1	RF9676	8/8/19
7744725	0	8/12/19 – 9/8/19	I	F	POST	Male	60.73648186	51-64	White	Commercial	Married	0.212724	8	11/29/17	19	0	1	1	1	2	0	0	0	0	1	RF9676	8/8/19
7744725	1	9/9/19 – 10/6/19	I	F	POST	Male	60.82683094	51-64	White	Commercial	Married	0.212724	8	11/29/17	19	0	1	1	1	2	0	0	0	0	1	RF9676	8/8/19
7744725	1	10/7/19 – 11/3/19	I	F	POST	Male	60.88158795	51-64	White	Commercial	Married	0.212724	8	11/29/17	19	0	1	1	1	2	0	0	0	0	1	RF9676	8/8/19
[truncated: 24,060 more rows]
